# Supplementary material for: N-(4,6-Dimethyl­pyrimidin-2-yl)-4-(oxolan-2-ylamino)benzene­sulfonamide
Source: Acta Crystallogr Sect E Struct Rep Online. 2009 Oct 28;65(Pt 11):o2851. doi: 10.1107/S1600536809043347 (PMC2971094; doi:10.1107/S1600536809043347)
Supplement: Supplementary file 1 [file e-65-o2851-sup1.cif]

##############################################################################
###                                                                        ###
###        Electronic paper (Acta Crystallographica Section E)             ###
###                                                                        ###
##############################################################################
#                                                                            #
# This CIF contains the data in a paper accepted for publication in Acta     #
# Crystallographica Section E. It conforms to the requirements of Notes      #
# for Authors for Section E, and has been peer reviewed under the auspices   #
# of the IUCr Commission on Journals.                                        #
#                                                                            #
# Full details of the Crystallographic Information File format               #
# are given in the paper "The Crystallographic Information File (CIF):       #
# a New Standard Archive File for Crystallography" by S. R. Hall, F. H.      #
# Allen and I. D. Brown [Acta Cryst. (1991), A47, 655-685].                  #
#                                                                            #
# The current version of the core CIF dictionary is obtainable from          #
# ftp://ftp.iucr.org/pub/cif_core.dic. The current version number is 2.4.    #
#                                                                            #
# Software is freely available for graphical display of the structure(s) in  #
# this CIF.  For information consult the CIF home page http://www.iucr.org/  #
# cif/home.html                                                              #
#                                                                            #
# This file may be used for bona fide research purposes within the           #
# scientific community so long as proper attribution is given to the journal # 
# article from which it was obtained.                                        #
#                                                                            #
##############################################################################
                                             
data_global
_audit_creation_method     SHELXL-97
_journal_date_recd_electronic     2009-10-20
_journal_date_accepted     2009-10-21
_journal_name_full     'Acta Crystallographica, Section E'
_journal_year     2009
_journal_volume     65
_journal_issue     11
_journal_page_first     o2851
_journal_page_last     o2851
_journal_paper_category     QO
_journal_coeditor_code     HB5159
_publ_contact_author_name     ' Edward RT Tiekink '
_publ_contact_author_address
;
Department of Chemistry, University of Malaya,
50603 Kuala Lumpur, Malaysia
;
_publ_contact_author_email     edward.tiekink@gmail.com
_publ_contact_author_fax     ' +60 3 7967 4193 '
_publ_contact_author_phone     ' +60 3 7967 4204 '
_publ_section_title
;
<i>N</i>-(4,6-Dimethylpyrimidin-2-yl)-4-(oxolan-2-ylamino)benzenesulfonamide
;
loop_
    _publ_author_name
    _publ_author_footnote
    _publ_author_address
    'Arman, Hadi D.' .
;
Department of Chemistry, The University of Texas at San Antonio,
One UTSA Circle, San Antonio, Texas 78249-0698, USA
;
    'Kaulgud, Trupta' .
;
Department of Chemistry, The University of Texas at San Antonio,
One UTSA Circle, San Antonio, Texas 78249-0698, USA
;
    'Tiekink, Edward R. T.' .
;
Department of Chemistry, University of Malaya,
50603 Kuala Lumpur, Malaysia
;
    'Young, David J.' .
;
School of Biomolecular and Physical Sciences,
Nathan,
Griffith University, Queensland 4111,
Australia
;
data_I
_audit_creation_method     SHELXL-97
_chemical_name_systematic
;
<i>N</i>-(4,6-Dimethylpyrimidin-2-yl)-4-(oxolan-2-ylamino)benzenesulfonamide
;
_chemical_name_common     ?
_chemical_formula_moiety     'C16 H20 N4 O3 S'
_chemical_formula_sum     'C16 H20 N4 O3 S'
_chemical_formula_iupac     'C16 H20 N4 O3 S'
_chemical_formula_weight     348.42
_chemical_melting_point     ?
_symmetry_cell_setting     'monoclinic'
_symmetry_space_group_name_H-M     'P 21/c'
_symmetry_space_group_name_Hall     '-P 2ybc'
loop_
    _symmetry_equiv_pos_as_xyz
    'x, y, z'
    '-x, y+1/2, -z+1/2'
    '-x, -y, -z'
    'x, -y-1/2, z-1/2'
_cell_length_a     10.291(5)
_cell_length_b     9.592(4)
_cell_length_c     17.196(8)
_cell_angle_alpha     90
_cell_angle_beta     106.445(10)
_cell_angle_gamma     90
_cell_volume     1628.0(13)
_cell_formula_units_Z     4
_cell_measurement_reflns_used     6601
_cell_measurement_theta_min     2.4569
_cell_measurement_theta_max     40.2155
_cell_measurement_temperature     98(2)
_exptl_crystal_description     'block'
_exptl_crystal_colour     'colourless'
_exptl_crystal_size_max     0.35
_exptl_crystal_size_mid     0.21
_exptl_crystal_size_min     0.11
_exptl_crystal_density_diffrn     1.422
_exptl_crystal_density_meas     ?
_exptl_crystal_density_method     'not measured'
_exptl_crystal_F_000     736
_exptl_absorpt_coefficient_mu     0.222
_exptl_absorpt_correction_type     'Multi-scan'
_exptl_absorpt_process_details     '(ABSCOR; Higashi, 1995)'
_exptl_absorpt_correction_T_min     0.761
_exptl_absorpt_correction_T_max     1.000
_exptl_special_details
;
;
_diffrn_ambient_temperature     98(2)
_diffrn_radiation_type     MoK\a
_diffrn_radiation_wavelength     0.71073
_diffrn_radiation_source     'sealed tube'
_diffrn_radiation_monochromator     graphite
_diffrn_measurement_device_type     'Saturn724'
_diffrn_measurement_method     \w
_diffrn_detector_area_resol_mean     28.5714
_diffrn_reflns_number     11164
_diffrn_reflns_av_R_equivalents     0.046
_diffrn_reflns_av_sigmaI/netI     0.045
_diffrn_reflns_theta_min     2.1
_diffrn_reflns_theta_max     27.5
_diffrn_reflns_theta_full     27.5
_diffrn_measured_fraction_theta_max     0.999
_diffrn_measured_fraction_theta_full     0.999
_diffrn_reflns_limit_h_min     -12
_diffrn_reflns_limit_h_max     13
_diffrn_reflns_limit_k_min     -12
_diffrn_reflns_limit_k_max     11
_diffrn_reflns_limit_l_min     -22
_diffrn_reflns_limit_l_max     17
_diffrn_reflns_reduction_process     'Lp corrections applied'
_diffrn_standards_number     0
_diffrn_standards_interval_count     0
_diffrn_standards_interval_time     ?
_diffrn_standards_decay_%     '<1'
_refine_special_details
;
Refinement of <i>F</i>^2^ against ALL reflections. The weighted <i>R</i>-factor
<i>wR</i> and goodness of fit <i>S</i> are based on <i>F</i>^2^, conventional
<i>R</i>-factors <i>R</i> are based on <i>F</i>, with <i>F</i> set to zero for
negative <i>F</i>^2^. The threshold expression of <i>F</i>^2^ >
2\s(<i>F</i>^2^) is used only for calculating <i>R</i>-factors(gt) <i>etc</i>.
and is not relevant to the choice of reflections for refinement.
<i>R</i>-factors based on <i>F</i>^2^ are statistically about twice as large
as those based on <i>F</i>, and <i>R</i>- factors based on ALL data will be
even larger.
;
_reflns_number_total     3749
_reflns_number_gt     3341
_reflns_threshold_expression     'I>2\s(I)'
_refine_ls_structure_factor_coef     Fsqd
_refine_ls_matrix_type     full
_refine_ls_R_factor_all     0.064
_refine_ls_R_factor_gt     0.057
_refine_ls_wR_factor_gt     0.132
_refine_ls_wR_factor_ref     0.137
_refine_ls_goodness_of_fit_ref     1.10
_refine_ls_restrained_S_all     1.10
_refine_ls_number_reflns     3749
_refine_ls_number_parameters     225
_refine_ls_number_restraints     2
_refine_ls_hydrogen_treatment     constr
_refine_ls_weighting_scheme     calc
_refine_ls_weighting_details
         'calc w=1/[\s^2^(Fo^2^)+(0.0464P)^2^+1.4631P] where P=(Fo^2^+2Fc^2^)/3'
_atom_sites_solution_hydrogens     geom
_atom_sites_solution_primary     direct
_atom_sites_solution_secondary     difmap
_refine_ls_shift/su_max     ?
_refine_ls_shift/su_max_lt     0.001
_refine_ls_shift/su_mean     0.000
_refine_diff_density_max     0.60
_refine_diff_density_min     -0.39
_refine_ls_extinction_method     none
_refine_ls_extinction_coef     ?
loop_
    _atom_type_symbol
    _atom_type_description
    _atom_type_scat_dispersion_real
    _atom_type_scat_dispersion_imag
    _atom_type_scat_source
    'C' 'C' 0.0033 0.0016
                         'International Tables Vol C Tables 4.2.6.8 and 6.1.1.4'
    'H' 'H' 0.0000 0.0000
                         'International Tables Vol C Tables 4.2.6.8 and 6.1.1.4'
    'N' 'N' 0.0061 0.0033
                         'International Tables Vol C Tables 4.2.6.8 and 6.1.1.4'
    'O' 'O' 0.0106 0.0060
                         'International Tables Vol C Tables 4.2.6.8 and 6.1.1.4'
    'S' 'S' 0.1246 0.1234
                         'International Tables Vol C Tables 4.2.6.8 and 6.1.1.4'
_computing_data_collection     'CrystalClear (Rigaku/MSC, 2005)'
_computing_cell_refinement     'CrystalClear (Rigaku/MSC, 2005)'
_computing_data_reduction     'CrystalClear (Rigaku/MSC, 2005)'
_computing_structure_solution     'SHELXS97 (Sheldrick, 2008)'
_computing_structure_refinement     'SHELXL97 (Sheldrick, 2008)'
_computing_molecular_graphics     'DIAMOND (Brandenburg, 2006)'
_computing_publication_material     'SHELXL97 (Sheldrick, 2008)'
loop_
    _atom_site_type_symbol
    _atom_site_label
    _atom_site_fract_x
    _atom_site_fract_y
    _atom_site_fract_z
    _atom_site_U_iso_or_equiv
    _atom_site_adp_type
    _atom_site_calc_flag
    _atom_site_refinement_flags
    _atom_site_occupancy
    _atom_site_disorder_assembly
    _atom_site_disorder_group
    S S1 0.31473(6) 0.75837(6) 0.11287(3) 0.02795(16) Uani d . 1 . .
    O O1 0.23391(18) 0.71472(18) 0.03422(9) 0.0357(4) Uani d . 1 . .
    O O2 0.45898(17) 0.76422(18) 0.12920(9) 0.0339(4) Uani d . 1 . .
    O O3 0.03413(17) 1.4900(2) 0.10040(10) 0.0406(4) Uani d . 1 . .
    N N1 0.40297(19) 0.74868(19) 0.29276(10) 0.0271(4) Uani d . 1 . .
    N N2 0.27644(18) 0.53811(19) 0.29370(10) 0.0265(4) Uani d . 1 . .
    N N3 0.2755(2) 0.6434(2) 0.17341(10) 0.0283(4) Uani d D 1 . .
    H H3N 0.2048 0.5906 0.1512 0.034 Uiso d D 1 . .
    N N4 0.1102(2) 1.3038(2) 0.18799(14) 0.0421(5) Uani d D 1 . .
    H H4N 0.1658 1.3594 0.2227 0.051 Uiso d D 1 . .
    C C1 0.3215(2) 0.6443(2) 0.25786(12) 0.0258(4) Uani d . 1 . .
    C C2 0.4447(2) 0.7458(2) 0.37479(12) 0.0283(5) Uani d . 1 . .
    C C3 0.4038(2) 0.6408(2) 0.41786(12) 0.0298(5) Uani d . 1 . .
    H H3 0.4336 0.6395 0.4754 0.036 Uiso calc R 1 . .
    C C4 0.3183(2) 0.5378(2) 0.37529(12) 0.0283(4) Uani d . 1 . .
    C C5 0.5376(3) 0.8614(3) 0.41506(14) 0.0378(5) Uani d . 1 . .
    H H5A 0.6280 0.8455 0.4085 0.057 Uiso calc R 1 . .
    H H5B 0.5435 0.8637 0.4729 0.057 Uiso calc R 1 . .
    H H5C 0.5021 0.9506 0.3901 0.057 Uiso calc R 1 . .
    C C6 0.2706(3) 0.4199(3) 0.41651(14) 0.0348(5) Uani d . 1 . .
    H H6A 0.1741 0.4032 0.3904 0.052 Uiso calc R 1 . .
    H H6B 0.2840 0.4432 0.4737 0.052 Uiso calc R 1 . .
    H H6C 0.3223 0.3357 0.4125 0.052 Uiso calc R 1 . .
    C C7 0.2564(2) 0.9212(2) 0.13414(12) 0.0279(4) Uani d . 1 . .
    C C8 0.3417(2) 1.0138(2) 0.18760(13) 0.0291(5) Uani d . 1 . .
    H H8 0.4334 0.9891 0.2129 0.035 Uiso calc R 1 . .
    C C9 0.2929(2) 1.1411(2) 0.20371(13) 0.0307(5) Uani d . 1 . .
    H H9 0.3513 1.2038 0.2402 0.037 Uiso calc R 1 . .
    C C10 0.1574(2) 1.1793(2) 0.16669(13) 0.0318(5) Uani d . 1 . .
    C C11 0.0733(2) 1.0854(2) 0.11240(14) 0.0344(5) Uani d . 1 . .
    H H11 -0.0181 1.1100 0.0862 0.041 Uiso calc R 1 . .
    C C12 0.1224(2) 0.9580(2) 0.09687(13) 0.0322(5) Uani d . 1 . .
    H H12 0.0645 0.8949 0.0605 0.039 Uiso calc R 1 . .
    C C13 -0.0074(3) 1.3735(3) 0.14064(16) 0.0384(6) Uani d . 1 . .
    H H13 -0.0624 1.3077 0.0991 0.046 Uiso calc R 1 . .
    C C14 -0.0727(3) 1.5920(3) 0.0855(2) 0.0582(8) Uani d . 1 . .
    H H14A -0.1141 1.6035 0.0265 0.070 Uiso calc R 1 . .
    H H14B -0.0360 1.6832 0.1085 0.070 Uiso calc R 1 . .
    C C15 -0.1763(3) 1.5425(4) 0.1246(2) 0.0573(8) Uani d . 1 . .
    H H15A -0.2534 1.4971 0.0848 0.069 Uiso calc R 1 . .
    H H15B -0.2105 1.6199 0.1513 0.069 Uiso calc R 1 . .
    C C16 -0.0957(3) 1.4381(4) 0.1863(2) 0.0618(9) Uani d . 1 . .
    H H16A -0.0415 1.4851 0.2362 0.074 Uiso calc R 1 . .
    H H16B -0.1557 1.3681 0.2007 0.074 Uiso calc R 1 . .
loop_
    _atom_site_aniso_label
    _atom_site_aniso_U_11
    _atom_site_aniso_U_22
    _atom_site_aniso_U_33
    _atom_site_aniso_U_12
    _atom_site_aniso_U_13
    _atom_site_aniso_U_23
    S1 0.0279(3) 0.0329(3) 0.0212(2) 0.0002(2) 0.0038(2) 0.00097(19)
    O1 0.0393(9) 0.0426(10) 0.0218(7) -0.0014(8) 0.0032(7) -0.0022(6)
    O2 0.0289(8) 0.0431(9) 0.0297(8) 0.0015(7) 0.0085(7) 0.0009(7)
    O3 0.0274(8) 0.0554(11) 0.0384(9) 0.0039(8) 0.0083(7) 0.0090(8)
    N1 0.0287(9) 0.0260(9) 0.0242(8) 0.0000(7) 0.0037(7) -0.0023(7)
    N2 0.0261(9) 0.0278(9) 0.0245(8) 0.0005(7) 0.0053(7) 0.0001(7)
    N3 0.0307(10) 0.0284(9) 0.0221(8) -0.0028(8) 0.0013(7) -0.0012(7)
    N4 0.0332(11) 0.0337(11) 0.0476(12) 0.0010(9) -0.0079(9) -0.0087(9)
    C1 0.0250(10) 0.0260(10) 0.0246(9) 0.0039(8) 0.0042(8) -0.0011(8)
    C2 0.0297(11) 0.0273(10) 0.0251(10) 0.0030(9) 0.0031(8) -0.0039(8)
    C3 0.0329(11) 0.0349(12) 0.0198(9) 0.0012(9) 0.0044(8) -0.0017(8)
    C4 0.0277(11) 0.0310(11) 0.0265(10) 0.0024(9) 0.0080(8) 0.0005(8)
    C5 0.0430(14) 0.0333(12) 0.0319(11) -0.0059(11) 0.0020(10) -0.0070(9)
    C6 0.0336(12) 0.0388(13) 0.0311(11) -0.0018(10) 0.0075(10) 0.0042(9)
    C7 0.0262(11) 0.0297(11) 0.0253(10) -0.0007(9) 0.0032(8) 0.0046(8)
    C8 0.0238(10) 0.0311(11) 0.0286(10) -0.0031(9) 0.0015(8) 0.0048(8)
    C9 0.0264(11) 0.0318(11) 0.0290(10) -0.0064(9) -0.0001(9) 0.0012(8)
    C10 0.0286(11) 0.0305(11) 0.0309(11) -0.0021(9) -0.0001(9) 0.0012(9)
    C11 0.0268(11) 0.0338(12) 0.0355(11) -0.0005(9) -0.0025(9) 0.0001(9)
    C12 0.0291(11) 0.0341(12) 0.0279(10) -0.0030(9) -0.0011(9) 0.0000(9)
    C13 0.0300(12) 0.0293(12) 0.0472(13) -0.0007(10) -0.0031(10) -0.0046(10)
    C14 0.0399(16) 0.0565(19) 0.077(2) 0.0120(14) 0.0149(15) 0.0303(16)
    C15 0.0522(18) 0.063(2) 0.0633(18) 0.0242(15) 0.0275(15) 0.0178(15)
    C16 0.0483(18) 0.073(2) 0.074(2) 0.0206(16) 0.0344(16) 0.0345(18)
_geom_special_details
;
All s.u.'s (except the s.u. in the dihedral angle between two l.s. planes) are
estimated using the full covariance matrix. The cell s.u.'s are taken into
account individually in the estimation of s.u.'s in distances, angles and
torsion angles; correlations between s.u.'s in cell parameters are only used
when they are defined by crystal symmetry. An approximate (isotropic)
treatment of cell s.u.'s is used for estimating s.u.'s involving l.s. planes.
;
loop_
    _geom_bond_atom_site_label_1
    _geom_bond_atom_site_label_2
    _geom_bond_site_symmetry_2
    _geom_bond_distance
    _geom_bond_publ_flag
    S1 O2 . 1.4316(18) ?
    S1 O1 . 1.4351(17) ?
    S1 N3 . 1.644(2) ?
    S1 C7 . 1.748(2) ?
    O3 C14 . 1.439(3) ?
    O3 C13 . 1.442(3) ?
    N1 C1 . 1.334(3) ?
    N1 C2 . 1.353(3) ?
    N2 C1 . 1.340(3) ?
    N2 C4 . 1.346(3) ?
    N3 C1 . 1.394(3) ?
    N3 H3N . 0.8800 ?
    N4 C10 . 1.377(3) ?
    N4 C13 . 1.420(3) ?
    N4 H4N . 0.8800 ?
    C2 C3 . 1.384(3) ?
    C2 C5 . 1.500(3) ?
    C3 C4 . 1.386(3) ?
    C3 H3 . 0.9500 ?
    C4 C6 . 1.490(3) ?
    C5 H5A . 0.9800 ?
    C5 H5B . 0.9800 ?
    C5 H5C . 0.9800 ?
    C6 H6A . 0.9800 ?
    C6 H6B . 0.9800 ?
    C6 H6C . 0.9800 ?
    C7 C12 . 1.392(3) ?
    C7 C8 . 1.396(3) ?
    C8 C9 . 1.379(3) ?
    C8 H8 . 0.9500 ?
    C9 C10 . 1.407(3) ?
    C9 H9 . 0.9500 ?
    C10 C11 . 1.405(3) ?
    C11 C12 . 1.377(3) ?
    C11 H11 . 0.9500 ?
    C12 H12 . 0.9500 ?
    C13 C16 . 1.494(4) ?
    C13 H13 . 1.0000 ?
    C14 C15 . 1.488(4) ?
    C14 H14A . 0.9900 ?
    C14 H14B . 0.9900 ?
    C15 C16 . 1.523(4) ?
    C15 H15A . 0.9900 ?
    C15 H15B . 0.9900 ?
    C16 H16A . 0.9900 ?
    C16 H16B . 0.9900 ?
loop_
    _geom_angle_atom_site_label_1
    _geom_angle_atom_site_label_2
    _geom_angle_atom_site_label_3
    _geom_angle_site_symmetry_1
    _geom_angle_site_symmetry_3
    _geom_angle
    _geom_angle_publ_flag
    O2 S1 O1 . . 119.23(10) ?
    O2 S1 N3 . . 109.23(10) ?
    O1 S1 N3 . . 102.72(10) ?
    O2 S1 C7 . . 108.79(11) ?
    O1 S1 C7 . . 108.43(10) ?
    N3 S1 C7 . . 107.85(10) ?
    C14 O3 C13 . . 107.26(19) ?
    C1 N1 C2 . . 115.27(19) ?
    C1 N2 C4 . . 115.51(18) ?
    C1 N3 S1 . . 125.67(16) ?
    C1 N3 H3N . . 116.9 ?
    S1 N3 H3N . . 115.6 ?
    C10 N4 C13 . . 124.3(2) ?
    C10 N4 H4N . . 119.7 ?
    C13 N4 H4N . . 112.9 ?
    N1 C1 N2 . . 128.24(19) ?
    N1 C1 N3 . . 117.29(19) ?
    N2 C1 N3 . . 114.47(18) ?
    N1 C2 C3 . . 121.2(2) ?
    N1 C2 C5 . . 116.0(2) ?
    C3 C2 C5 . . 122.79(19) ?
    C2 C3 C4 . . 118.66(19) ?
    C2 C3 H3 . . 120.7 ?
    C4 C3 H3 . . 120.7 ?
    N2 C4 C3 . . 121.1(2) ?
    N2 C4 C6 . . 116.5(2) ?
    C3 C4 C6 . . 122.36(19) ?
    C2 C5 H5A . . 109.5 ?
    C2 C5 H5B . . 109.5 ?
    H5A C5 H5B . . 109.5 ?
    C2 C5 H5C . . 109.5 ?
    H5A C5 H5C . . 109.5 ?
    H5B C5 H5C . . 109.5 ?
    C4 C6 H6A . . 109.5 ?
    C4 C6 H6B . . 109.5 ?
    H6A C6 H6B . . 109.5 ?
    C4 C6 H6C . . 109.5 ?
    H6A C6 H6C . . 109.5 ?
    H6B C6 H6C . . 109.5 ?
    C12 C7 C8 . . 119.9(2) ?
    C12 C7 S1 . . 118.99(17) ?
    C8 C7 S1 . . 121.15(17) ?
    C9 C8 C7 . . 120.0(2) ?
    C9 C8 H8 . . 120.0 ?
    C7 C8 H8 . . 120.0 ?
    C8 C9 C10 . . 120.7(2) ?
    C8 C9 H9 . . 119.6 ?
    C10 C9 H9 . . 119.6 ?
    N4 C10 C11 . . 122.3(2) ?
    N4 C10 C9 . . 118.9(2) ?
    C11 C10 C9 . . 118.6(2) ?
    C12 C11 C10 . . 120.4(2) ?
    C12 C11 H11 . . 119.8 ?
    C10 C11 H11 . . 119.8 ?
    C11 C12 C7 . . 120.4(2) ?
    C11 C12 H12 . . 119.8 ?
    C7 C12 H12 . . 119.8 ?
    N4 C13 O3 . . 108.7(2) ?
    N4 C13 C16 . . 116.1(2) ?
    O3 C13 C16 . . 103.8(2) ?
    N4 C13 H13 . . 109.3 ?
    O3 C13 H13 . . 109.3 ?
    C16 C13 H13 . . 109.3 ?
    O3 C14 C15 . . 108.2(2) ?
    O3 C14 H14A . . 110.1 ?
    C15 C14 H14A . . 110.1 ?
    O3 C14 H14B . . 110.1 ?
    C15 C14 H14B . . 110.1 ?
    H14A C14 H14B . . 108.4 ?
    C14 C15 C16 . . 101.9(2) ?
    C14 C15 H15A . . 111.4 ?
    C16 C15 H15A . . 111.4 ?
    C14 C15 H15B . . 111.4 ?
    C16 C15 H15B . . 111.4 ?
    H15A C15 H15B . . 109.3 ?
    C13 C16 C15 . . 101.4(2) ?
    C13 C16 H16A . . 111.5 ?
    C15 C16 H16A . . 111.5 ?
    C13 C16 H16B . . 111.5 ?
    C15 C16 H16B . . 111.5 ?
    H16A C16 H16B . . 109.3 ?
loop_
    _geom_torsion_atom_site_label_1
    _geom_torsion_atom_site_label_2
    _geom_torsion_atom_site_label_3
    _geom_torsion_atom_site_label_4
    _geom_torsion_site_symmetry_1
    _geom_torsion_site_symmetry_2
    _geom_torsion_site_symmetry_3
    _geom_torsion_site_symmetry_4
    _geom_torsion
    _geom_torsion_publ_flag
    O2 S1 N3 C1 . . . . 56.4(2) ?
    O1 S1 N3 C1 . . . . -176.07(18) ?
    C7 S1 N3 C1 . . . . -61.7(2) ?
    C2 N1 C1 N2 . . . . 0.0(3) ?
    C2 N1 C1 N3 . . . . 179.72(19) ?
    C4 N2 C1 N1 . . . . 0.5(3) ?
    C4 N2 C1 N3 . . . . -179.25(19) ?
    S1 N3 C1 N1 . . . . 1.0(3) ?
    S1 N3 C1 N2 . . . . -179.18(16) ?
    C1 N1 C2 C3 . . . . -0.2(3) ?
    C1 N1 C2 C5 . . . . 179.3(2) ?
    N1 C2 C3 C4 . . . . -0.1(3) ?
    C5 C2 C3 C4 . . . . -179.6(2) ?
    C1 N2 C4 C3 . . . . -0.8(3) ?
    C1 N2 C4 C6 . . . . -179.43(19) ?
    C2 C3 C4 N2 . . . . 0.6(3) ?
    C2 C3 C4 C6 . . . . 179.2(2) ?
    O2 S1 C7 C12 . . . . 156.85(17) ?
    O1 S1 C7 C12 . . . . 25.8(2) ?
    N3 S1 C7 C12 . . . . -84.79(19) ?
    O2 S1 C7 C8 . . . . -23.2(2) ?
    O1 S1 C7 C8 . . . . -154.31(18) ?
    N3 S1 C7 C8 . . . . 95.14(19) ?
    C12 C7 C8 C9 . . . . 0.4(3) ?
    S1 C7 C8 C9 . . . . -179.57(16) ?
    C7 C8 C9 C10 . . . . -0.1(3) ?
    C13 N4 C10 C11 . . . . -22.4(4) ?
    C13 N4 C10 C9 . . . . 161.0(2) ?
    C8 C9 C10 N4 . . . . 176.2(2) ?
    C8 C9 C10 C11 . . . . -0.6(3) ?
    N4 C10 C11 C12 . . . . -175.7(2) ?
    C9 C10 C11 C12 . . . . 0.9(4) ?
    C10 C11 C12 C7 . . . . -0.6(4) ?
    C8 C7 C12 C11 . . . . 0.0(3) ?
    S1 C7 C12 C11 . . . . 179.91(18) ?
    C10 N4 C13 O3 . . . . -104.0(3) ?
    C10 N4 C13 C16 . . . . 139.5(3) ?
    C14 O3 C13 N4 . . . . -153.7(2) ?
    C14 O3 C13 C16 . . . . -29.5(3) ?
    C13 O3 C14 C15 . . . . 5.4(3) ?
    O3 C14 C15 C16 . . . . 20.2(4) ?
    N4 C13 C16 C15 . . . . 160.5(3) ?
    O3 C13 C16 C15 . . . . 41.3(3) ?
    C14 C15 C16 C13 . . . . -37.0(4) ?
loop_
    _geom_hbond_atom_site_label_D
    _geom_hbond_atom_site_label_H
    _geom_hbond_atom_site_label_A
    _geom_hbond_site_symmetry_A
    _geom_hbond_distance_DH
    _geom_hbond_distance_HA
    _geom_hbond_distance_DA
    _geom_hbond_angle_DHA
    _geom_hbond_publ_flag
    N3 H3n O3 1_545 0.88 1.98 2.854(3) 174 y
    N4 H4n N2 1_565 0.88 2.22 3.086(3) 167 y
