# Supplementary material for: N-(4,6-Dimethyl­pyrimidin-2-yl)-4-(oxolan-2-ylamino)benzene­sulfonamide
Source: Acta Crystallogr Sect E Struct Rep Online. 2009 Oct 28;65(Pt 11):o2851. doi: 10.1107/S1600536809043347 (PMC2971094; doi:10.1107/S1600536809043347)
Supplement: Supplementary file 2 [file e-65-o2851-Isup2.hkl]

#
# h,k,l, Fc-squared, Fo-squared, sigma(Fo-squared) and status flag
#
data_I
_shelx_title ' cd0300a in P2(1)/c'
_shelx_refln_list_code          4
_shelx_F_calc_maximum      138.44
_exptl_crystal_F_000       736.00
_reflns_d_resolution_high  0.7696
 
loop_
 _symmetry_equiv_pos_as_xyz
 'x, y, z'
 '-x, y+1/2, -z+1/2'
 '-x, -y, -z'
 'x, -y-1/2, z-1/2'
 
_cell_length_a    10.2910
_cell_length_b     9.5920
_cell_length_c    17.1960
_cell_angle_alpha  90.000
_cell_angle_beta  106.445
_cell_angle_gamma  90.000
 
_shelx_F_squared_multiplier     1.000
 
loop_
 _refln_index_h
 _refln_index_k
 _refln_index_l
 _refln_F_squared_calc
 _refln_F_squared_meas
 _refln_F_squared_sigma
 _refln_observed_status
   1   0   0       48.17       34.99      2.79 o
   2   0   0     3788.12     3570.81     25.38 o
   3   0   0     6489.25     5978.98     60.25 o
   4   0   0      831.32      830.79     15.68 o
   5   0   0     5785.86     6565.82   1277.90 o
   6   0   0       63.71       88.54      6.96 o
   7   0   0     1690.58     1939.72     47.58 o
   8   0   0      795.63      810.72     43.41 o
   9   0   0      116.95      108.60     11.31 o
  10   0   0       31.56       56.35     10.66 o
  11   0   0       20.97       17.07      7.48 o
  12   0   0       25.48       21.24      6.35 o
   1   1   0     9784.91     9719.97     99.43 o
   2   1   0    19164.95    18626.51     27.63 o
   3   1   0      454.36      408.54     11.12 o
   4   1   0        2.73        5.52      7.53 o
   5   1   0     1001.84     1151.33     53.10 o
   6   1   0      349.80      360.10     16.48 o
   7   1   0      245.50      277.07     13.10 o
   8   1   0        7.40       14.95      4.03 o
   9   1   0      174.63      173.44     12.30 o
  10   1   0      599.02      635.88     37.26 o
  11   1   0       15.08        5.57      2.05 o
  12   1   0      153.81      198.64     21.39 o
   0   2   0      646.09      516.86      5.54 o
   1   2   0    13622.28    13214.55     34.23 o
   2   2   0       18.15       29.79      4.98 o
   3   2   0      490.27      553.28     19.77 o
   4   2   0      107.01      103.47      4.92 o
   5   2   0        2.96       14.84      3.82 o
   6   2   0       15.48        9.70      4.43 o
   7   2   0      253.89      230.94     15.75 o
   8   2   0      376.77      413.18     17.40 o
   9   2   0      421.29      397.16     16.29 o
  10   2   0       88.84       91.03      9.73 o
  11   2   0      192.22      229.13     16.88 o
  12   2   0        4.20       13.12      4.86 o
   1   3   0     2882.18     2775.90     15.12 o
   2   3   0     2805.12     2693.84     33.76 o
   3   3   0      476.99      503.26     22.65 o
   4   3   0       57.60       96.69      8.18 o
   5   3   0      746.93      890.78     57.97 o
   6   3   0       49.98       68.48      8.08 o
   7   3   0     1610.67     1511.70     26.73 o
   8   3   0      131.73      152.41     12.29 o
   9   3   0      305.15      351.69     13.41 o
  10   3   0        0.23        4.47      2.81 o
  11   3   0       15.92       11.35      3.75 o
  12   3   0      259.23      311.25     44.93 o
   0   4   0     2178.30     2024.25     16.01 o
   1   4   0     1499.32     1550.14     10.69 o
   2   4   0       28.42       44.68      3.34 o
   3   4   0      192.24      151.95      6.72 o
   4   4   0      127.73      123.14      6.92 o
   5   4   0       51.03       36.06      4.36 o
   6   4   0      266.30      249.41     11.76 o
   7   4   0        5.66        5.36      7.53 o
   8   4   0      419.05      401.48     25.99 o
   9   4   0      456.29      427.97     37.71 o
  10   4   0        9.81        8.70      2.37 o
  11   4   0      249.58      252.55     28.74 o
  12   4   0       17.65       14.62      3.25 o
   1   5   0     3323.53     3584.23     34.85 o
   2   5   0      979.32      880.76      8.92 o
   3   5   0       60.62       93.16      5.54 o
   4   5   0        4.35        4.01      1.61 o
   5   5   0       57.38       61.87      9.05 o
   6   5   0     1920.64     1965.66    100.28 o
   7   5   0      250.80      239.20     11.17 o
   8   5   0       86.50       72.56      8.17 o
   9   5   0       48.60       45.50      6.53 o
  10   5   0       91.81      108.77     16.27 o
  11   5   0       50.78       59.41      6.60 o
   0   6   0     1067.18     1008.06     26.23 o
   1   6   0      383.17      382.14     10.35 o
   2   6   0       13.46        8.81      2.01 o
   3   6   0        4.25        6.23      3.11 o
   4   6   0       21.24       27.30      2.97 o
   5   6   0      316.13      305.29     22.04 o
   6   6   0      283.72      259.86     20.22 o
   7   6   0        0.02        0.27      1.52 o
   8   6   0      199.65      174.43      9.89 o
   9   6   0       31.05       32.38      5.06 o
  10   6   0       16.37       17.03      3.12 o
  11   6   0        3.72        5.84      4.31 o
   1   7   0      543.49      524.95     11.31 o
   2   7   0      510.41      485.61     16.35 o
   3   7   0      130.39      148.86      8.04 o
   4   7   0      141.04      147.25      8.77 o
   5   7   0       78.51       79.76      6.55 o
   6   7   0       29.06       15.27      4.00 o
   7   7   0      420.31      462.08     35.19 o
   8   7   0        3.30        3.86      1.49 o
   9   7   0        9.72        5.39      1.65 o
  10   7   0      123.00      114.29      9.56 o
   0   8   0     1305.36     1354.79     36.81 o
   1   8   0     1225.59     1266.84     28.70 o
   2   8   0      124.49      138.70      7.60 o
   3   8   0     1137.39     1225.96     32.96 o
   4   8   0      113.20       96.29      8.40 o
   5   8   0        5.32        4.29      1.81 o
   6   8   0      250.79      238.66     30.16 o
   7   8   0       88.97       90.14     12.56 o
   8   8   0      381.10      362.53     12.44 o
   9   8   0       79.17       65.85      8.00 o
   1   9   0     1191.41     1249.63     44.89 o
   2   9   0      207.91      273.52     17.66 o
   3   9   0      176.64      166.24      8.73 o
   4   9   0      327.75      345.37     23.03 o
   5   9   0        3.92        3.27      1.79 o
   6   9   0      353.72      350.10     19.86 o
   7   9   0       13.88       17.55      2.58 o
   8   9   0       32.26       28.48      4.49 o
   0  10   0      982.03     1129.65    253.80 o
   1  10   0      714.26      767.36     25.36 o
   2  10   0      127.35      140.76     11.10 o
   3  10   0      153.32      164.60     13.72 o
   4  10   0        0.16        1.64      3.06 o
   5  10   0      131.88      135.15     21.14 o
   6  10   0       40.27       38.25      5.00 o
   7  10   0      303.57      308.92     47.56 o
   1  11   0      169.30      178.25     10.74 o
   2  11   0      175.07      162.18     13.14 o
   3  11   0       55.43       65.03      9.62 o
   4  11   0       19.61       25.74      5.36 o
   5  11   0        9.66       12.20      2.42 o
   6  11   0       22.89       13.82      4.69 o
   0  12   0       49.91       44.91      9.45 o
   1  12   0       51.79       70.89      9.43 o
   2  12   0        0.08        4.31      2.87 o
   3  12   0       16.53       26.27     12.14 o
 -12   1   1        8.60       10.37      3.41 o
 -11   1   1      149.77      175.75     10.40 o
 -10   1   1        8.71        6.53      4.80 o
  -9   1   1        9.08        4.68      2.63 o
  -8   1   1      203.85      254.37     12.38 o
  -7   1   1       42.57       25.73      4.58 o
  -6   1   1        0.11        4.31      1.97 o
  -5   1   1     2003.02     2050.79     38.56 o
  -4   1   1      993.76      967.22     14.43 o
  -3   1   1     3953.90     3967.77     62.22 o
  -2   1   1       14.14       44.05      4.91 o
  -1   1   1     1820.30     2044.90     14.50 o
   0   1   1      151.07      116.16      1.53 o
   1   1   1     2978.16     2974.56     50.53 o
   2   1   1    14045.95    16047.11    276.45 o
   3   1   1      409.88      442.01      8.53 o
   4   1   1      149.47      140.40     11.08 o
   5   1   1       37.21       41.04      3.78 o
   6   1   1      290.27      300.54     21.34 o
   7   1   1      196.48      245.99     13.79 o
   8   1   1      300.44      305.45     14.43 o
   9   1   1        0.11        2.71      5.13 o
  10   1   1        8.43       11.09      3.65 o
  11   1   1       29.43       32.14      7.41 o
  12   1   1       16.40       20.47      4.54 o
 -12   2   1        4.08       11.36      4.98 o
 -11   2   1        8.56        8.66      4.72 o
 -10   2   1       28.85       18.18      3.18 o
  -9   2   1      330.90      286.39     18.11 o
  -8   2   1      717.20      716.41     31.03 o
  -7   2   1       78.66       67.94      6.91 o
  -6   2   1        2.17        8.82      7.10 o
  -5   2   1      128.52      139.21      6.19 o
  -4   2   1      339.76      345.40     17.22 o
  -3   2   1     7318.30     7829.92    262.50 o
  -2   2   1     6197.49     5958.08     70.29 o
  -1   2   1      541.16      448.40     10.35 o
   0   2   1     1528.96     1409.28      5.38 o
   1   2   1      823.46      785.89      8.19 o
   2   2   1     1857.67     1685.38     10.56 o
   3   2   1      276.17      235.36     13.68 o
   4   2   1      200.57      197.24      6.26 o
   5   2   1      132.77      192.28      7.39 o
   6   2   1       61.17       52.42      6.46 o
   7   2   1        3.90       -6.92      4.88 o
   8   2   1      249.30      267.94     18.61 o
   9   2   1      271.31      248.26     13.31 o
  10   2   1       15.24       18.50      6.22 o
  11   2   1       52.97       54.00      6.06 o
  12   2   1       26.68       17.18     10.55 o
 -12   3   1       11.89       16.25      9.20 o
 -11   3   1        1.43        1.86      1.99 o
 -10   3   1        6.55        1.48      5.04 o
  -9   3   1      108.02      119.09     10.87 o
  -8   3   1       65.82       62.31      5.62 o
  -7   3   1      339.35      327.01     21.99 o
  -6   3   1      116.54      115.20      5.91 o
  -5   3   1     1003.12     1128.36     60.99 o
  -4   3   1        3.61       11.38      7.96 o
  -3   3   1      283.85      292.45     16.88 o
  -2   3   1      788.57      808.28     20.60 o
  -1   3   1      253.19      232.88      3.00 o
   0   3   1      307.52      283.56      2.89 o
   1   3   1      551.72      469.49     10.34 o
   2   3   1      235.08      226.06      6.07 o
   3   3   1      485.75      416.78     13.76 o
   4   3   1      310.40      348.46     17.65 o
   5   3   1       37.00       35.23      6.43 o
   6   3   1       13.01       13.09      4.27 o
   7   3   1      170.26      157.69     18.56 o
   8   3   1     1022.44      973.47     72.61 o
   9   3   1      189.62      221.46     12.89 o
  10   3   1       34.06       24.26      3.82 o
  11   3   1       58.18       51.86      5.83 o
  12   3   1       14.38       21.45      5.67 o
 -12   4   1        6.44       10.97      3.25 o
 -11   4   1        2.56        9.16      2.91 o
 -10   4   1       50.90       53.14      6.11 o
  -9   4   1      158.73      142.72      8.79 o
  -8   4   1       38.28       28.24      4.37 o
  -7   4   1      114.58      124.10     10.93 o
  -6   4   1      142.10      129.64     12.23 o
  -5   4   1      131.69      153.57     30.45 o
  -4   4   1       98.60      100.56      9.57 o
  -3   4   1      360.73      368.79      8.02 o
  -2   4   1     1199.19     1250.38      8.80 o
  -1   4   1      481.95      484.35     12.73 o
   0   4   1        0.10        1.45      0.76 o
   1   4   1      647.32      625.40      7.81 o
   2   4   1       87.56       71.36      4.02 o
   3   4   1      697.27      806.56     19.05 o
   4   4   1       24.12       22.68      4.95 o
   5   4   1       55.66       71.96      7.62 o
   6   4   1        0.48        3.86      2.13 o
   7   4   1       28.66       33.76      4.49 o
   8   4   1      270.21      262.93     14.66 o
   9   4   1        2.98        0.90      6.90 o
  10   4   1        2.01       10.59      3.33 o
  11   4   1       14.64       17.35      4.92 o
 -11   5   1        7.77        3.72      5.73 o
 -10   5   1        4.58        1.70      2.14 o
  -9   5   1       49.56       53.36     12.91 o
  -8   5   1      109.83       79.01     10.69 o
  -7   5   1      399.11      455.05     34.30 o
  -6   5   1      298.36      285.08     42.18 o
  -5   5   1      882.05      869.73     57.45 o
  -4   5   1     1207.19     1239.09     36.18 o
  -3   5   1      137.55      139.02     11.04 o
  -2   5   1      261.99      287.17      5.65 o
  -1   5   1      425.56      498.01     10.36 o
   0   5   1      151.33      157.92     12.81 o
   1   5   1      368.84      353.10      7.87 o
   2   5   1     1508.02     1633.27     26.47 o
   3   5   1       62.53       73.64      4.68 o
   4   5   1        2.53        2.37      2.21 o
   5   5   1       59.06       63.16     10.56 o
   6   5   1      551.68      560.33     40.94 o
   7   5   1       80.24       73.93      4.85 o
   8   5   1       40.07       39.00      9.77 o
   9   5   1       27.56       22.91      5.63 o
  10   5   1       10.77       13.11      4.71 o
  11   5   1       20.60       24.62      5.36 o
 -11   6   1      111.47      123.75      8.84 o
 -10   6   1        8.21        6.54      2.98 o
  -9   6   1       34.89       38.79      5.46 o
  -8   6   1       66.91       53.95      6.07 o
  -7   6   1       95.26       94.62      8.24 o
  -6   6   1       12.20        8.75      2.06 o
  -5   6   1      104.29      109.24     10.28 o
  -4   6   1      749.98      720.44     11.15 o
  -3   6   1       18.01       14.55      2.87 o
  -2   6   1        0.56        2.56      1.56 o
  -1   6   1       60.68       72.94      6.87 o
   0   6   1      188.78      208.70     10.63 o
   1   6   1      138.27      149.45      5.20 o
   2   6   1       22.82       28.12      6.54 o
   3   6   1        4.12        2.79      1.68 o
   4   6   1       56.28       53.82      5.45 o
   5   6   1      967.42     1047.56     44.73 o
   6   6   1      661.54      683.94     37.43 o
   7   6   1      106.14       98.68      7.68 o
   8   6   1        3.89        2.89      2.56 o
   9   6   1        0.58        4.15      2.46 o
  10   6   1      104.99       97.91     10.81 o
  11   6   1        1.01        5.02      2.23 o
 -10   7   1       29.35       28.07      4.25 o
  -9   7   1        7.85        7.47      2.48 o
  -8   7   1       11.13        6.97      3.37 o
  -7   7   1      220.47      198.89     19.17 o
  -6   7   1        1.12        2.17      2.32 o
  -5   7   1        5.01        6.69      1.95 o
  -4   7   1      539.45      477.25     22.76 o
  -3   7   1      248.01      244.02      8.21 o
  -2   7   1       10.27       24.25      4.53 o
  -1   7   1      131.73      161.76      9.53 o
   0   7   1      324.96      312.30     14.85 o
   1   7   1      187.75      189.05      7.14 o
   2   7   1       97.45       84.57      7.85 o
   3   7   1       10.91       11.35      3.42 o
   4   7   1      106.52      100.80      6.62 o
   5   7   1      330.25      280.78     15.23 o
   6   7   1      111.29      101.14      8.43 o
   7   7   1        9.39       10.93      2.24 o
   8   7   1       13.23       15.02      2.68 o
   9   7   1        0.11        1.41      2.57 o
  10   7   1        8.42       12.63      3.18 o
  -9   8   1        0.13        2.91      1.28 o
  -8   8   1       11.41        4.65      2.02 o
  -7   8   1       49.52       41.35      5.29 o
  -6   8   1      164.61      156.34     24.30 o
  -5   8   1      152.10      135.09     12.90 o
  -4   8   1        0.03       -0.07      1.05 o
  -3   8   1      281.38      297.85      8.75 o
  -2   8   1      542.59      546.29     13.90 o
  -1   8   1       88.31      111.60      7.38 o
   0   8   1      896.06      851.95     28.63 o
   1   8   1      465.78      477.30     42.04 o
   2   8   1     1207.87     1226.40     20.89 o
   3   8   1      212.24      210.68     10.53 o
   4   8   1      160.50      169.91     11.19 o
   5   8   1      388.72      360.21     25.98 o
   6   8   1        7.10        8.82      2.01 o
   7   8   1      297.27      285.10     28.68 o
   8   8   1       22.15       24.92      3.98 o
   9   8   1       12.49       11.73      3.32 o
  -9   9   1        1.44        4.93      2.67 o
  -8   9   1      138.54      110.30     11.12 o
  -7   9   1       46.24       32.66      4.90 o
  -6   9   1        0.02        0.49      1.31 o
  -5   9   1       31.84       27.21      3.82 o
  -4   9   1       30.83       32.89      3.22 o
  -3   9   1       11.78        6.73      2.92 o
  -2   9   1      249.07      224.26      9.38 o
  -1   9   1       22.74       43.48      6.10 o
   0   9   1       21.39       20.67      7.41 o
   1   9   1      301.59      278.61     22.95 o
   2   9   1      328.31      333.38      7.02 o
   3   9   1       46.40       30.98      6.62 o
   4   9   1      247.37      222.58     11.84 o
   5   9   1       26.27       22.24      6.32 o
   6   9   1       55.31       59.04     11.48 o
   7   9   1       50.97       40.26      4.87 o
   8   9   1       10.66       13.47      3.31 o
  -7  10   1       81.52       75.69     13.68 o
  -6  10   1      215.04      180.99     29.57 o
  -5  10   1       29.74       24.35      5.81 o
  -4  10   1       24.24       15.91      2.36 o
  -3  10   1      158.23      174.20     15.03 o
  -2  10   1      369.81      388.53     24.96 o
  -1  10   1        1.46       22.38      7.31 o
   0  10   1        5.95       29.39     11.63 o
   1  10   1      222.94      232.36     12.98 o
   2  10   1      113.84      153.99     18.62 o
   3  10   1        1.63        3.76      1.78 o
   4  10   1        0.01        3.07      2.74 o
   5  10   1       10.29       13.92      3.61 o
   6  10   1        0.19        3.23      3.07 o
   7  10   1       48.31       55.06     14.08 o
  -6  11   1        1.88        5.22      6.86 o
  -5  11   1       48.25       47.63      6.58 o
  -4  11   1       58.00       65.71     10.34 o
  -3  11   1       65.54       65.70      9.32 o
  -2  11   1       25.82       41.05      9.63 o
  -1  11   1      108.16      135.69     10.62 o
   0  11   1       10.96        5.43      6.92 o
   1  11   1        5.71       20.26      6.83 o
   2  11   1       10.30       17.45      8.92 o
   3  11   1       13.93       14.23      4.46 o
   4  11   1       50.04       40.95     12.35 o
   5  11   1        9.42        9.86      4.02 o
  -3  12   1       32.31       35.06      5.62 o
  -2  12   1       58.27       39.49     17.88 o
  -1  12   1       16.03       18.49      4.68 o
   0  12   1        1.65       10.54      3.87 o
   1  12   1        4.48       13.58      4.61 o
   2  12   1       27.21       32.45      8.78 o
   3  12   1        6.15       10.35      4.08 o
 -13   0   2       34.62       25.54     11.36 o
 -12   0   2      148.63      151.19     14.64 o
 -11   0   2        5.32       -4.52      5.43 o
 -10   0   2       14.57        6.14      5.28 o
  -9   0   2      412.14      412.91     36.60 o
  -8   0   2      217.29      224.35     21.12 o
  -7   0   2      145.08      121.92     10.52 o
  -6   0   2     2464.81     2523.66     38.42 o
  -5   0   2     1269.04     1407.23     22.81 o
  -4   0   2     6870.42     6276.33     62.60 o
  -3   0   2     2063.63     2423.32     56.38 o
  -2   0   2     2169.94     2120.92     22.38 o
  -1   0   2     8128.18     8392.51     59.15 o
   1   0   2     3732.62     3585.04     36.20 o
   2   0   2     1095.88      978.25     13.22 o
   3   0   2      416.05      379.98     11.44 o
   4   0   2      181.54      115.49     14.46 o
   5   0   2      341.63      382.70     27.19 o
   6   0   2      612.83      633.02     35.62 o
   7   0   2     2284.35     2423.19     53.89 o
   8   0   2      235.49      265.11     18.34 o
   9   0   2       54.60       56.14      9.72 o
  10   0   2      347.20      395.48     29.54 o
  11   0   2      100.79      107.53     16.89 o
  12   0   2       46.04       63.27     11.02 o
 -13   1   2       46.50       37.08     18.22 o
 -12   1   2        0.00       11.18      4.47 o
 -11   1   2       98.96      104.98     12.32 o
 -10   1   2       72.77       58.07      8.01 o
  -9   1   2        8.38        8.55      4.97 o
  -8   1   2      133.29      169.91     10.70 o
  -7   1   2        0.72        4.04      2.85 o
  -6   1   2      174.74      150.30      7.93 o
  -5   1   2     1331.76     1452.18     42.10 o
  -4   1   2     2652.95     2841.40     31.36 o
  -3   1   2     2783.05     2713.08     16.75 o
  -2   1   2    18368.70    18846.79    371.16 o
  -1   1   2     1544.55     1470.94      5.81 o
   0   1   2       53.79       44.57      1.32 o
   1   1   2      102.07       59.13      2.58 o
   2   1   2     2789.32     2470.00     18.98 o
   3   1   2      150.37      107.64      6.49 o
   4   1   2     1159.25     1255.96     20.43 o
   5   1   2     2245.95     2333.80     25.68 o
   6   1   2      237.78      195.76     20.73 o
   7   1   2       62.49       59.83      7.28 o
   8   1   2      488.02      516.48     20.60 o
   9   1   2       50.09       46.42      5.47 o
  10   1   2       30.99       52.56      7.18 o
  11   1   2       59.47       57.14      6.53 o
  12   1   2       13.70       20.78      6.22 o
 -12   2   2      121.22      142.72     15.15 o
 -11   2   2       54.28       52.76      6.60 o
 -10   2   2       48.11       50.01      7.59 o
  -9   2   2      209.16      225.09     12.84 o
  -8   2   2      200.55      184.64     11.25 o
  -7   2   2      298.95      357.85     15.66 o
  -6   2   2     2413.34     2499.45     93.22 o
  -5   2   2      648.49      622.68     17.88 o
  -4   2   2     2879.49     2994.01    116.27 o
  -3   2   2     2208.45     2229.64     54.53 o
  -2   2   2     3156.09     3058.66     84.76 o
  -1   2   2     5439.51     5409.03    198.88 o
   0   2   2        0.06        9.99      2.72 o
   1   2   2     9404.04     8709.33    155.95 o
   2   2   2      323.98      371.27      6.61 o
   3   2   2     3873.46     4120.28     74.10 o
   4   2   2       14.84       27.16      3.99 o
   5   2   2      142.63      137.40      7.33 o
   6   2   2     2089.19     2125.60     74.95 o
   7   2   2     1197.06     1218.85     32.33 o
   8   2   2       64.96       37.15      5.74 o
   9   2   2      710.53      733.35     23.81 o
  10   2   2       18.94       17.59      4.31 o
  11   2   2       11.04       12.46      4.66 o
  12   2   2      211.34      221.07     33.36 o
 -12   3   2        4.78        3.93      2.30 o
 -11   3   2      119.35      113.11     14.04 o
 -10   3   2      291.17      315.17     15.19 o
  -9   3   2      313.31      319.68     14.70 o
  -8   3   2      361.74      427.40     20.11 o
  -7   3   2       13.60       15.25      3.28 o
  -6   3   2     2643.89     2707.60    129.93 o
  -5   3   2     2452.57     2426.26    175.99 o
  -4   3   2      194.98      198.03     24.76 o
  -3   3   2     7532.63     7895.40     83.69 o
  -2   3   2       71.05       68.82      3.31 o
  -1   3   2     6501.96     6561.62     72.49 o
   0   3   2     1793.36     1575.98      8.19 o
   1   3   2      346.15      313.08      4.00 o
   2   3   2     1774.97     1869.24     20.09 o
   3   3   2      805.21      626.55     23.05 o
   4   3   2     1545.39     1597.23     52.97 o
   5   3   2      146.69      143.23      6.31 o
   6   3   2      549.49      564.15     38.02 o
   7   3   2       20.76       24.42      5.92 o
   8   3   2     1205.17     1221.23     64.13 o
   9   3   2      392.10      361.47     15.33 o
  10   3   2      127.81      116.42     11.50 o
  11   3   2      209.06      227.45     19.13 o
  12   3   2       10.21        8.03      3.39 o
 -12   4   2      137.62      148.90     16.93 o
 -11   4   2        4.26        0.97      2.98 o
 -10   4   2      593.60      636.44     51.22 o
  -9   4   2       23.80       19.71      2.88 o
  -8   4   2      102.36      127.71     13.87 o
  -7   4   2      857.53      769.66     45.48 o
  -6   4   2      349.71      362.26     16.05 o
  -5   4   2      717.56      714.19     83.06 o
  -4   4   2     3464.91     3506.12    207.19 o
  -3   4   2      696.25      708.55     40.96 o
  -2   4   2     2161.95     2081.07     35.56 o
  -1   4   2     1932.70     1998.88     12.72 o
   0   4   2        1.92        4.37      0.60 o
   1   4   2        7.85       26.02      2.30 o
   2   4   2      828.27      997.98     12.44 o
   3   4   2       55.13       92.38      4.57 o
   4   4   2      150.45      158.20      7.92 o
   5   4   2        0.01        3.20      1.76 o
   6   4   2      125.34      121.83     13.55 o
   7   4   2      333.42      315.07     17.48 o
   8   4   2        3.91        2.47      6.47 o
   9   4   2       39.74       32.28      5.14 o
  10   4   2      379.17      410.63     45.71 o
  11   4   2      107.74      128.66     10.68 o
 -12   5   2        7.23        6.78      2.51 o
 -11   5   2       12.25       12.50      6.82 o
 -10   5   2       24.20       12.57      2.31 o
  -9   5   2        7.42        8.80      3.47 o
  -8   5   2      122.75      105.28      9.43 o
  -7   5   2        5.34        5.80      2.81 o
  -6   5   2      651.45      666.63     54.64 o
  -5   5   2        0.09        3.29      1.93 o
  -4   5   2       25.66       29.93      3.51 o
  -3   5   2       65.81       52.60      3.57 o
  -2   5   2      114.23      101.39      8.81 o
  -1   5   2        6.64        4.94      0.89 o
   0   5   2     2804.84     2800.84     28.75 o
   1   5   2      207.78      192.97      5.10 o
   2   5   2      180.79      209.93     15.69 o
   3   5   2      323.38      356.06      8.52 o
   4   5   2       44.73       70.88      6.16 o
   5   5   2      404.20      396.14     19.26 o
   6   5   2      430.78      407.77     26.76 o
   7   5   2      723.14      665.12     33.08 o
   8   5   2      447.71      461.11     19.41 o
   9   5   2      173.98      158.64     25.14 o
  10   5   2      232.16      201.46     14.12 o
  11   5   2       97.05      102.45     14.57 o
 -11   6   2       10.81       10.74      3.10 o
 -10   6   2       11.48        6.02      2.22 o
  -9   6   2      139.96      141.48     13.09 o
  -8   6   2      277.47      274.03     20.07 o
  -7   6   2      142.28      148.77     11.77 o
  -6   6   2        3.37        4.30      1.80 o
  -5   6   2      681.23      640.60     21.90 o
  -4   6   2      451.65      434.45     17.36 o
  -3   6   2       75.99       80.58      8.70 o
  -2   6   2     2083.65     2218.69     28.10 o
  -1   6   2      204.31      161.90      6.51 o
   0   6   2      408.58      438.08     14.95 o
   1   6   2        0.41       11.64      3.31 o
   2   6   2       12.93       23.31      3.38 o
   3   6   2      847.53      828.24     30.29 o
   4   6   2      141.14      126.89     10.25 o
   5   6   2      220.94      208.87     21.75 o
   6   6   2      245.01      249.54     17.17 o
   7   6   2      101.93      111.89      7.58 o
   8   6   2       34.96       30.14      3.55 o
   9   6   2      220.21      224.82     23.78 o
  10   6   2       83.13       62.21      6.67 o
 -10   7   2        5.28       10.53      3.52 o
  -9   7   2       13.51        9.01      2.73 o
  -8   7   2      253.71      252.66      7.90 o
  -7   7   2        9.78       11.17      3.25 o
  -6   7   2      328.62      335.65     14.79 o
  -5   7   2     1385.91     1368.44     28.21 o
  -4   7   2       33.16       56.37      8.70 o
  -3   7   2     1665.88     1650.34     21.78 o
  -2   7   2      513.81      514.04     14.85 o
  -1   7   2       45.48       53.98      5.59 o
   0   7   2     1084.03     1136.20     17.82 o
   1   7   2      129.84      126.56     11.69 o
   2   7   2      983.75      992.97     14.28 o
   3   7   2       71.84       80.05     14.51 o
   4   7   2      157.65      145.34      8.69 o
   5   7   2      527.74      549.95     36.81 o
   6   7   2      160.64      147.40     16.72 o
   7   7   2       49.64       40.68      4.29 o
   8   7   2      195.45      187.44     23.61 o
   9   7   2        0.18        4.11      3.78 o
  10   7   2        1.76        6.30      3.08 o
 -10   8   2        0.03        8.26      2.12 o
  -9   8   2       25.00       21.58      3.22 o
  -8   8   2       16.45       20.62      4.28 o
  -7   8   2      484.92      510.84     31.92 o
  -6   8   2      138.01      127.13     16.76 o
  -5   8   2       29.51       25.97      3.42 o
  -4   8   2      631.40      641.66     13.49 o
  -3   8   2      614.00      578.37     12.64 o
  -2   8   2      177.09      197.10      9.24 o
  -1   8   2      590.97      618.71     23.89 o
   0   8   2       14.99       26.64      4.09 o
   1   8   2       54.78       58.72      4.96 o
   2   8   2      634.34      678.63     11.52 o
   3   8   2       21.58       18.65      4.06 o
   4   8   2      801.46      789.49     16.86 o
   5   8   2        0.06        1.03      1.51 o
   6   8   2      139.44      130.10     16.68 o
   7   8   2      527.14      525.66     40.57 o
   8   8   2       31.44       20.88      3.74 o
   9   8   2       48.42       25.47      4.66 o
  -9   9   2       24.92       12.66      2.45 o
  -8   9   2       33.54       47.29      5.47 o
  -7   9   2       30.76       23.75      3.25 o
  -6   9   2       69.71       79.39     13.53 o
  -5   9   2      191.83      177.61     10.80 o
  -4   9   2      285.44      266.07     16.88 o
  -3   9   2        6.69        5.39      1.72 o
  -2   9   2       89.86       94.08      8.54 o
  -1   9   2      258.13      250.77     10.13 o
   0   9   2       10.92        8.57      6.52 o
   1   9   2       13.05       27.95      5.11 o
   2   9   2       62.39       69.08      6.08 o
   3   9   2       26.14       21.09      2.79 o
   4   9   2       86.11       80.78      6.11 o
   5   9   2      374.43      365.40     36.41 o
   6   9   2      125.62      126.74     14.65 o
   7   9   2        4.88        8.23      2.47 o
   8   9   2       89.34       84.83     10.08 o
  -7  10   2       16.12       16.53      3.24 o
  -6  10   2       47.95       60.46      9.88 o
  -5  10   2        1.26        2.86      1.48 o
  -4  10   2        9.59        6.66      2.10 o
  -3  10   2      350.56      344.29     10.66 o
  -2  10   2        5.15        6.33      1.99 o
  -1  10   2       30.91       44.80      5.62 o
   0  10   2       82.19       94.13     17.87 o
   1  10   2        3.46       11.13      3.97 o
   2  10   2      165.22      177.47     15.54 o
   3  10   2       13.82        9.82      3.75 o
   4  10   2      306.42      339.63     13.12 o
   5  10   2       10.48       10.39      3.19 o
   6  10   2      252.04      273.10     43.87 o
   7  10   2       94.38       96.69     15.58 o
  -6  11   2      106.49      113.26     25.50 o
  -5  11   2      150.17      139.87      9.83 o
  -4  11   2       29.85       21.15      6.43 o
  -3  11   2      345.93      403.63     28.50 o
  -2  11   2      166.20      162.72     10.45 o
  -1  11   2       41.97       36.90      7.38 o
   0  11   2      181.72      193.81     11.64 o
   1  11   2       36.36       28.90      8.26 o
   2  11   2       87.84       89.54      9.55 o
   3  11   2      120.49      144.56     13.42 o
   4  11   2       35.27       44.45      9.52 o
   5  11   2      112.04      109.97     13.50 o
  -3  12   2        3.76        3.53      3.16 o
  -2  12   2       52.05       49.42     15.96 o
  -1  12   2      159.02      166.78     12.19 o
   0  12   2        0.51        2.16      7.02 o
   1  12   2       32.85       28.53      9.16 o
   2  12   2        4.63        8.45      4.11 o
 -13   1   3       10.40       14.22      3.67 o
 -12   1   3       17.64        5.90      3.23 o
 -11   1   3        2.44       -4.25      4.04 o
 -10   1   3        1.29        8.20      4.25 o
  -9   1   3       58.03       34.28      9.64 o
  -8   1   3       15.92       12.47      5.91 o
  -7   1   3      234.03      225.03      6.41 o
  -6   1   3      201.44      219.66     17.13 o
  -5   1   3      102.64      122.26      5.80 o
  -4   1   3       39.51       28.07      1.96 o
  -3   1   3      937.51      980.11     17.67 o
  -2   1   3    13999.08    15330.78     26.92 o
  -1   1   3     4241.61     4655.36     21.81 o
   0   1   3      531.55      508.98      4.00 o
   1   1   3     1584.63     1693.69     18.93 o
   2   1   3       65.14       35.53      6.69 o
   3   1   3      300.34      273.28      7.84 o
   4   1   3       10.75       23.81      3.43 o
   5   1   3      856.77      884.04     17.22 o
   6   1   3       84.94      103.06     10.95 o
   7   1   3      204.45      251.08     18.88 o
   8   1   3      145.26      171.08     10.57 o
   9   1   3       42.66       51.27      5.33 o
  10   1   3      204.39      217.51     21.52 o
  11   1   3       85.23      105.04      9.99 o
  12   1   3        4.92       16.51      5.29 o
 -13   2   3        0.03        7.13     12.39 o
 -12   2   3       68.69       67.56      8.79 o
 -11   2   3       10.70       11.84      6.75 o
 -10   2   3       21.48       25.51      4.44 o
  -9   2   3       91.68       92.58      6.38 o
  -8   2   3       19.67       27.39      3.47 o
  -7   2   3      332.65      370.71     11.09 o
  -6   2   3      676.07      728.37     12.78 o
  -5   2   3      689.47      651.77     12.27 o
  -4   2   3      854.13      975.02     34.51 o
  -3   2   3      156.04      161.92      4.89 o
  -2   2   3     2052.44     1970.57     25.72 o
  -1   2   3     2700.59     2475.50     16.77 o
   0   2   3     1322.39     1229.18     17.63 o
   1   2   3     1274.91     1396.50      9.03 o
   2   2   3      647.82      772.32     28.36 o
   3   2   3      992.30      935.79     16.13 o
   4   2   3     1978.08     2082.63     27.46 o
   5   2   3      534.10      487.10     51.04 o
   6   2   3      262.19      307.64      8.58 o
   7   2   3      668.71      685.63     34.41 o
   8   2   3      250.04      204.12     16.96 o
   9   2   3        1.46        2.70      2.97 o
  10   2   3      100.28       87.93      9.35 o
  11   2   3       24.35       18.01      9.19 o
  12   2   3       20.31       21.19      5.70 o
 -12   3   3        0.15       12.93      3.37 o
 -11   3   3       10.28        6.67      2.49 o
 -10   3   3      236.52      234.65      9.44 o
  -9   3   3       44.99       41.78      5.27 o
  -8   3   3       50.54       54.89      4.53 o
  -7   3   3      922.54      928.08     63.65 o
  -6   3   3       56.06       65.05      6.47 o
  -5   3   3      411.85      440.12     24.46 o
  -4   3   3     2087.61     2165.75    130.81 o
  -3   3   3     2222.66     2191.23     65.66 o
  -2   3   3       10.84       12.37      2.45 o
  -1   3   3      150.73      129.67      3.61 o
   0   3   3      262.57      285.57      4.57 o
   1   3   3       51.19       60.42      3.79 o
   2   3   3      105.09      139.09      6.60 o
   3   3   3      243.24      234.91     10.81 o
   4   3   3     1841.98     2049.37     95.59 o
   5   3   3       88.85      120.52     11.62 o
   6   3   3      212.79      161.85     10.12 o
   7   3   3      299.29      304.25     22.86 o
   8   3   3      203.71      181.32     14.47 o
   9   3   3       57.08       47.12      6.80 o
  10   3   3       47.99       43.92      5.52 o
  11   3   3       80.50       70.01     11.18 o
 -12   4   3        7.83        9.74      4.51 o
 -11   4   3        5.16        4.35      2.46 o
 -10   4   3      158.68      152.55     12.51 o
  -9   4   3        4.67        1.86      1.70 o
  -8   4   3     2885.88     2847.77    181.44 o
  -7   4   3      474.15      469.64     28.14 o
  -6   4   3      637.17      626.93     67.99 o
  -5   4   3       30.76       38.21      4.94 o
  -4   4   3      149.45      159.10     15.12 o
  -3   4   3     2112.87     2286.42     83.55 o
  -2   4   3     1248.74     1273.45     27.91 o
  -1   4   3      361.36      414.31      8.80 o
   0   4   3        1.63        2.02      1.23 o
   1   4   3       67.58      110.40      6.19 o
   2   4   3       52.57       50.58      6.50 o
   3   4   3      409.39      449.23     12.80 o
   4   4   3      320.82      305.59     30.82 o
   5   4   3      164.04      150.33      8.79 o
   6   4   3       80.53       90.48     21.23 o
   7   4   3       37.06       31.07      4.80 o
   8   4   3        2.24        3.59      3.87 o
   9   4   3       56.02       36.90     10.88 o
  10   4   3       27.78       14.38      3.54 o
  11   4   3       22.47       16.03      3.62 o
 -12   5   3        1.40        8.35      3.69 o
 -11   5   3       91.28       85.07      8.07 o
 -10   5   3        1.15        4.32      1.91 o
  -9   5   3       87.88       96.02     12.42 o
  -8   5   3       10.45        6.82      2.21 o
  -7   5   3       50.41       48.85      5.52 o
  -6   5   3     1475.80     1460.00    106.95 o
  -5   5   3      341.23      326.13     14.00 o
  -4   5   3      479.85      461.51     25.33 o
  -3   5   3      237.17      221.95      8.35 o
  -2   5   3        0.20        4.37      1.53 o
  -1   5   3      257.00      243.40      6.94 o
   0   5   3      704.63      721.18     10.73 o
   1   5   3      273.82      275.13      7.37 o
   2   5   3      770.59      717.32     15.11 o
   3   5   3       28.91       17.24      2.24 o
   4   5   3       66.33       85.89      8.37 o
   5   5   3       40.01       52.24      4.76 o
   6   5   3       56.51       57.30      4.78 o
   7   5   3        2.22        6.41      3.85 o
   8   5   3        0.02        8.75      2.58 o
   9   5   3        4.06        6.54      2.29 o
  10   5   3       26.54       25.19      3.63 o
  11   5   3       46.34       35.73      3.46 o
 -11   6   3       24.12        8.92      7.90 o
 -10   6   3        0.02        3.43      3.21 o
  -9   6   3       56.34       57.82      7.77 o
  -8   6   3      111.21      100.60     14.27 o
  -7   6   3       19.16       16.58      2.71 o
  -6   6   3      559.74      516.93     33.22 o
  -5   6   3      195.28      191.12     24.32 o
  -4   6   3        1.01        2.24      2.17 o
  -3   6   3      144.34      147.94      9.37 o
  -2   6   3        0.21        7.68      4.10 o
  -1   6   3     1625.48     1625.66     21.14 o
   0   6   3        0.09        8.27      3.78 o
   1   6   3     1540.10     1499.96     19.47 o
   2   6   3       99.18      130.33      5.23 o
   3   6   3      371.90      372.95     12.46 o
   4   6   3      282.91      293.05     15.66 o
   5   6   3      184.30      215.57      7.92 o
   6   6   3       80.59       69.51      5.16 o
   7   6   3       21.54       16.96      2.87 o
   8   6   3        1.61        6.57      1.83 o
   9   6   3       27.14       18.83      4.10 o
  10   6   3        8.06        9.07      2.98 o
 -10   7   3        2.13        3.17      2.48 o
  -9   7   3        0.84        5.65      1.97 o
  -8   7   3        0.21        0.16      2.11 o
  -7   7   3        3.16        5.14      3.50 o
  -6   7   3        9.49       10.54      3.84 o
  -5   7   3        3.43       10.49      2.37 o
  -4   7   3      398.25      387.50     24.48 o
  -3   7   3      421.37      389.92     21.59 o
  -2   7   3       15.43        8.62      4.03 o
  -1   7   3      107.03      102.24      9.91 o
   0   7   3      390.55      384.88     12.96 o
   1   7   3       82.21       72.89      6.65 o
   2   7   3       48.11       72.15      7.23 o
   3   7   3      803.42      756.83     14.85 o
   4   7   3      769.60      685.03     17.71 o
   5   7   3      157.36      139.07      8.72 o
   6   7   3      108.37      105.97      7.62 o
   7   7   3      100.02       95.98     11.01 o
   8   7   3       14.83        6.70      2.70 o
   9   7   3       13.49       14.30      2.46 o
 -10   8   3       13.39       10.08      2.25 o
  -9   8   3        3.21        9.31      2.22 o
  -8   8   3       16.50       14.94      4.60 o
  -7   8   3        8.75        8.03      2.15 o
  -6   8   3        0.77        2.25      2.78 o
  -5   8   3      137.95      139.96     10.60 o
  -4   8   3        1.19        7.73      1.90 o
  -3   8   3       23.00       19.73      4.24 o
  -2   8   3      170.70      151.66      8.14 o
  -1   8   3        0.09        5.95      1.71 o
   0   8   3       92.82      107.68      9.32 o
   1   8   3      699.79      724.01     15.20 o
   2   8   3        0.00        4.31      1.91 o
   3   8   3       65.48       63.45      7.50 o
   4   8   3        0.07        4.99      3.05 o
   5   8   3        0.98        3.97      1.87 o
   6   8   3      114.79      112.79     14.21 o
   7   8   3       23.99       22.68      3.16 o
   8   8   3        0.99        0.87      2.05 o
   9   8   3       29.73       22.54      6.06 o
  -9   9   3      128.35       97.66     14.76 o
  -8   9   3        1.23        8.74      4.31 o
  -7   9   3      100.08       95.26     12.71 o
  -6   9   3        6.08        4.08      3.56 o
  -5   9   3        5.87        4.27      3.26 o
  -4   9   3       41.90       41.05      6.23 o
  -3   9   3        0.96        6.25      1.58 o
  -2   9   3       15.88       24.07      3.40 o
  -1   9   3       81.15       74.46      6.81 o
   0   9   3       27.74       23.02      4.06 o
   1   9   3       79.63       80.01      7.73 o
   2   9   3      112.48      115.54     12.98 o
   3   9   3        1.79        1.90      2.71 o
   4   9   3       16.01       17.79      3.26 o
   5   9   3       13.91       14.42      4.92 o
   6   9   3       30.76       21.32      3.97 o
   7   9   3        1.04        6.36      2.61 o
   8   9   3       31.30       18.57      5.33 o
  -7  10   3       32.25       30.27      5.59 o
  -6  10   3       19.99       28.39      4.37 o
  -5  10   3      114.16       89.48     11.19 o
  -4  10   3       15.31       18.46      6.38 o
  -3  10   3       86.70      109.49      7.37 o
  -2  10   3       82.07      103.05      5.79 o
  -1  10   3       72.92       87.00      7.65 o
   0  10   3      137.92      152.80     13.80 o
   1  10   3       22.68       25.44      6.92 o
   2  10   3       15.20       21.26      3.96 o
   3  10   3       12.45        8.69      2.76 o
   4  10   3        1.39        8.75      2.88 o
   5  10   3       82.14       71.95     14.14 o
   6  10   3      102.55       74.41     13.81 o
  -6  11   3       17.73       26.29     12.95 o
  -5  11   3        0.08        4.00      1.60 o
  -4  11   3       36.82       30.14      4.36 o
  -3  11   3       98.52       98.45      8.19 o
  -2  11   3        0.20       -0.32      3.53 o
  -1  11   3      138.92      158.12     24.13 o
   0  11   3        6.89       14.39     18.00 o
   1  11   3        2.32        5.01      2.69 o
   2  11   3       20.24       29.11      6.13 o
   3  11   3       13.29        8.78      1.49 o
   4  11   3       36.08       22.39      4.04 o
   5  11   3      183.30      213.86     20.00 o
  -3  12   3       36.25       25.74      4.55 o
  -2  12   3       60.09       67.31      9.29 o
  -1  12   3        3.89       10.81      4.25 o
   0  12   3       84.10       91.37     13.90 o
   1  12   3       27.91       28.55      6.49 o
   2  12   3        1.84        0.06      3.72 o
 -13   0   4       35.81       20.19      6.77 o
 -12   0   4       62.84       62.22     10.68 o
 -11   0   4       72.90       58.28     12.47 o
 -10   0   4      321.10      264.55     12.38 o
  -9   0   4       96.16      110.42      9.45 o
  -8   0   4      461.23      462.60     29.75 o
  -7   0   4      201.70      323.73     27.65 o
  -6   0   4      141.41      116.15      3.39 o
  -5   0   4     2824.62     2949.51     29.18 o
  -4   0   4     1187.06     1065.50     17.84 o
  -3   0   4        2.19       20.19      3.96 o
  -2   0   4     1406.86     1286.59      8.22 o
  -1   0   4     2216.31     1845.98      8.78 o
   1   0   4       56.17       21.44      2.50 o
   2   0   4     1450.54     1789.79     21.62 o
   3   0   4      883.88      808.73     21.08 o
   4   0   4       97.70       87.27      9.07 o
   5   0   4      103.97      127.62     13.26 o
   6   0   4     1172.87     1126.76     31.82 o
   7   0   4      618.20      701.80     34.11 o
   8   0   4      972.48     1004.25     31.63 o
   9   0   4       98.47       87.71     16.13 o
  10   0   4       70.17       79.02     14.96 o
  11   0   4       44.40       66.64     12.53 o
 -13   1   4       22.55       39.68      6.70 o
 -12   1   4        1.43        1.59      2.33 o
 -11   1   4        0.05       10.82      3.19 o
 -10   1   4      408.00      439.02     25.28 o
  -9   1   4        4.22       12.53      2.70 o
  -8   1   4       31.69       39.72      5.63 o
  -7   1   4     1473.44     1436.73     37.41 o
  -6   1   4     2166.79     2168.98     26.21 o
  -5   1   4      133.14       91.80     11.51 o
  -4   1   4       40.21       56.41      8.75 o
  -3   1   4      172.99      176.06      8.34 o
  -1   1   4     5097.86     4819.24     49.94 o
   0   1   4     8256.82     7929.26     56.41 o
   1   1   4      122.07      122.93      5.00 o
   2   1   4      378.67      317.54      8.52 o
   3   1   4       14.31        2.39      2.71 o
   4   1   4     1245.47     1210.05     24.66 o
   5   1   4      321.86      343.03      7.74 o
   6   1   4     1406.38     1372.30     21.23 o
   7   1   4      469.11      519.14     37.42 o
   8   1   4       18.11        6.07      3.80 o
   9   1   4      171.64      183.46     11.04 o
  10   1   4        6.24        3.78      1.86 o
  11   1   4      205.28      228.77     33.05 o
 -13   2   4       41.82       59.81      6.37 o
 -12   2   4       22.11       16.15      4.29 o
 -11   2   4      107.55       95.50     12.31 o
 -10   2   4       30.52       16.14      4.76 o
  -9   2   4      448.73      463.20     26.33 o
  -8   2   4      239.43      238.01     10.10 o
  -7   2   4      232.95      254.69     11.41 o
  -6   2   4        0.78        4.84      1.63 o
  -5   2   4      863.85      771.77     24.16 o
  -4   2   4      302.84      313.31     12.68 o
  -3   2   4     1129.00      953.95     34.25 o
  -2   2   4     7653.48     7327.22     72.99 o
  -1   2   4     7626.30     7376.80    232.65 o
   0   2   4       12.36       15.76      2.13 o
   1   2   4     3534.82     3568.01     18.58 o
   2   2   4     2583.39     2642.98     57.77 o
   3   2   4      251.37      323.22     32.02 o
   4   2   4       58.91       66.62      6.45 o
   5   2   4     1023.11      948.59     17.03 o
   6   2   4     1062.12     1083.07     19.59 o
   7   2   4      444.90      469.47     41.78 o
   8   2   4     1114.81     1043.40     74.50 o
   9   2   4       31.43       25.04      4.34 o
  10   2   4       61.64       61.21      6.92 o
  11   2   4       36.88       51.19      6.04 o
 -12   3   4       18.71       17.79      6.78 o
 -11   3   4      228.09      228.10     13.39 o
 -10   3   4        0.06        5.78      2.56 o
  -9   3   4      206.25      220.07     13.58 o
  -8   3   4      218.26      211.98     20.95 o
  -7   3   4     2322.42     2273.26    125.03 o
  -6   3   4      926.13     1052.24     44.03 o
  -5   3   4     1230.15     1300.46     70.67 o
  -4   3   4      310.91      255.70     25.85 o
  -3   3   4      595.08      735.45     30.23 o
  -2   3   4      565.15      423.51     12.67 o
  -1   3   4       12.49       19.08      1.31 o
   0   3   4      227.80      246.33      6.90 o
   1   3   4     3479.58     3561.04     27.74 o
   2   3   4      567.23      585.82      8.90 o
   3   3   4      722.43      856.37     25.06 o
   4   3   4      566.89      570.12     15.99 o
   5   3   4      160.81      152.95     12.41 o
   6   3   4      582.77      609.82     20.28 o
   7   3   4     1751.46     1667.47     33.91 o
   8   3   4      103.33      122.24     16.69 o
   9   3   4      348.07      400.81     46.06 o
  10   3   4       21.96       19.12      4.98 o
  11   3   4       71.62       79.15      8.90 o
 -12   4   4        9.77       11.38      6.30 o
 -11   4   4      455.51      463.34     15.66 o
 -10   4   4        5.71       10.00      2.41 o
  -9   4   4      997.57     1113.21     47.56 o
  -8   4   4     4529.02     4881.52    795.64 o
  -7   4   4      494.14      453.14     35.02 o
  -6   4   4     1781.64     1901.71     94.32 o
  -5   4   4     3323.04     3472.49    165.77 o
  -4   4   4      585.52      574.97     20.67 o
  -3   4   4     1184.40     1218.96     46.90 o
  -2   4   4       29.68       67.66      3.96 o
  -1   4   4     7625.18     8272.37   2277.63 o
   0   4   4     1427.20     1219.17      8.24 o
   1   4   4      224.31      234.38      4.58 o
   2   4   4      420.77      404.13     18.86 o
   3   4   4       20.01       19.53      2.47 o
   4   4   4       91.13      107.18      6.23 o
   5   4   4      275.15      253.42     13.41 o
   6   4   4      854.24      940.69     23.53 o
   7   4   4        4.13        2.29      3.28 o
   8   4   4       54.06       64.96      9.94 o
   9   4   4       58.98       34.36      4.76 o
  10   4   4        0.07        4.96      2.21 o
  11   4   4       43.25       50.64      5.27 o
 -12   5   4       95.39      108.70     23.52 o
 -11   5   4        1.62        9.15      2.19 o
 -10   5   4      639.36      671.21     50.50 o
  -9   5   4       63.15       54.52      6.73 o
  -8   5   4      395.35      344.50     33.13 o
  -7   5   4     1680.88     1927.62    134.05 o
  -6   5   4     3658.19     3755.88    299.01 o
  -5   5   4      489.61      535.07     38.01 o
  -4   5   4      247.56      211.62     11.61 o
  -3   5   4      227.21      234.15      3.11 o
  -2   5   4     2551.52     2601.81     27.14 o
  -1   5   4       21.29       18.09      1.21 o
   0   5   4     2935.46     3124.19     23.87 o
   2   5   4      416.88      359.23     18.31 o
   3   5   4       29.33       26.47      2.71 o
   4   5   4      386.88      388.67     24.77 o
   5   5   4        5.12       12.71      2.44 o
   6   5   4      232.56      235.88     15.74 o
   7   5   4      672.21      588.00     26.81 o
   8   5   4      439.95      419.87     25.78 o
   9   5   4       13.46        8.52      2.65 o
  10   5   4      152.99      159.97     23.94 o
 -11   6   4        0.31       12.63      4.52 o
 -10   6   4       39.47       27.09      4.21 o
  -9   6   4      413.50      417.61     25.91 o
  -8   6   4      548.18      556.97     36.25 o
  -7   6   4       69.37       58.33      5.58 o
  -6   6   4      100.09       85.48      5.52 o
  -5   6   4      314.39      277.37     13.82 o
  -4   6   4       29.72       28.78      3.12 o
  -3   6   4       47.19       53.18      4.94 o
  -2   6   4       14.58       18.95      4.28 o
  -1   6   4     2279.22     2415.30     37.33 o
   0   6   4     1923.49     1919.52     39.01 o
   1   6   4       31.14       43.38      9.20 o
   2   6   4      712.08      678.30     15.26 o
   3   6   4      423.40      435.37     15.57 o
   4   6   4       70.13       70.90      7.50 o
   5   6   4     2296.38     2246.23     89.53 o
   6   6   4        1.14       -1.23      1.44 o
   7   6   4        0.68        2.42      1.76 o
   8   6   4      258.60      227.07     15.75 o
   9   6   4        4.83        4.01      2.12 o
  10   6   4        6.64       13.92      5.20 o
 -11   7   4       34.74       27.18      3.66 o
 -10   7   4       77.37       64.47      6.68 o
  -9   7   4        5.51        7.65      2.19 o
  -8   7   4       32.67       35.19      4.33 o
  -7   7   4      456.39      483.92     27.57 o
  -6   7   4      228.37      198.75     26.70 o
  -5   7   4      161.04      141.50      7.61 o
  -4   7   4       27.22       33.77      6.57 o
  -3   7   4       41.47       53.23      5.18 o
  -2   7   4       67.94       79.73      7.78 o
  -1   7   4      128.42       84.31     13.17 o
   0   7   4       41.16       32.83      9.34 o
   1   7   4      838.98      813.77     10.50 o
   2   7   4      460.28      541.74     23.09 o
   3   7   4      448.41      489.85     10.91 o
   4   7   4       16.00       18.23      2.52 o
   5   7   4       55.95       54.85      6.87 o
   6   7   4      150.80      130.27     13.11 o
   7   7   4      457.05      451.86     37.11 o
   8   7   4       59.27       55.38      5.03 o
   9   7   4        0.27        4.83      2.34 o
 -10   8   4        0.57        4.63      1.26 o
  -9   8   4       99.07       92.72      7.79 o
  -8   8   4      190.95      196.27     14.50 o
  -7   8   4        2.06        4.07      1.47 o
  -6   8   4      115.63      112.43     16.18 o
  -5   8   4       18.51       20.55      2.95 o
  -4   8   4      258.85      228.25     11.70 o
  -3   8   4       51.64       41.92      5.98 o
  -2   8   4       35.93       39.80      4.41 o
  -1   8   4      191.99      182.33     11.84 o
   0   8   4      387.15      390.03     12.60 o
   1   8   4       54.07       58.43      6.53 o
   2   8   4      166.85      158.61      8.56 o
   3   8   4      481.31      507.62     28.02 o
   4   8   4       66.50       42.49      9.09 o
   5   8   4       20.78       25.72      3.40 o
   6   8   4       68.35       54.81      9.13 o
   7   8   4       70.77       68.09     14.06 o
   8   8   4       61.00       49.78      6.79 o
  -9   9   4       43.15       40.25      4.38 o
  -8   9   4       68.66       84.34     12.28 o
  -7   9   4      136.36      156.60     13.84 o
  -6   9   4       34.00       29.47      5.00 o
  -5   9   4        4.18        4.80      2.35 o
  -4   9   4      110.19      109.71     10.72 o
  -3   9   4      360.38      356.53     19.02 o
  -2   9   4      202.42      236.17     11.65 o
  -1   9   4      102.23      100.38      8.69 o
   0   9   4        2.05        5.30      6.15 o
   1   9   4      441.42      461.13     11.36 o
   2   9   4        0.13        6.83      2.02 o
   3   9   4       91.67       91.89     13.09 o
   4   9   4      166.37      167.14     19.83 o
   5   9   4        0.00        2.23      3.69 o
   6   9   4      374.55      431.76     23.76 o
   7   9   4       93.45      109.35     10.54 o
  -7  10   4       28.20       33.99      6.55 o
  -6  10   4      156.12      187.54     43.14 o
  -5  10   4        0.02        3.91      6.87 o
  -4  10   4       10.95       10.78      2.90 o
  -3  10   4      102.65      100.18     10.77 o
  -2  10   4       18.92       17.82      3.37 o
  -1  10   4      362.98      395.91     21.13 o
   0  10   4      162.29      199.42     15.10 o
   1  10   4       16.22        9.64      2.91 o
   2  10   4       14.31       17.01      3.24 o
   3  10   4       81.87       71.87      7.98 o
   4  10   4        3.34        2.18      4.43 o
   5  10   4      133.76      132.38     21.35 o
   6  10   4        5.91       16.15      5.99 o
  -6  11   4       27.79       20.51      5.28 o
  -5  11   4       51.45       38.10      5.30 o
  -4  11   4        0.49        9.32      2.97 o
  -3  11   4        7.31        4.64      3.19 o
  -2  11   4       19.98       18.49      3.75 o
  -1  11   4       44.76       71.78      7.62 o
   0  11   4        2.61        7.05      3.10 o
   1  11   4      144.04      180.21     12.00 o
   2  11   4       55.40       59.81      9.59 o
   3  11   4       49.38       38.24      5.07 o
   4  11   4       12.13        8.07      2.79 o
  -3  12   4        4.81        6.81      3.85 o
  -2  12   4       10.61        6.44      4.07 o
  -1  12   4        0.39        6.95      4.00 o
   0  12   4      121.10      136.30     11.86 o
   1  12   4       37.86       40.31      8.63 o
 -13   1   5       75.43       72.75      9.44 o
 -12   1   5       40.07       36.93     10.39 o
 -11   1   5       59.04       68.15     10.33 o
 -10   1   5       37.63       50.86      6.65 o
  -9   1   5      208.50      179.51      9.48 o
  -8   1   5      175.63      161.95     23.95 o
  -7   1   5        2.27        8.66      3.47 o
  -6   1   5      803.27      804.81     12.23 o
  -5   1   5      286.10      283.86     23.22 o
  -4   1   5     2111.00     2066.10     18.19 o
  -3   1   5     1119.36     1049.27     53.67 o
  -2   1   5      401.90      382.90      3.62 o
  -1   1   5     2721.48     2904.10     23.70 o
   0   1   5       71.24       41.25      1.52 o
   1   1   5      659.77      671.67      6.73 o
   2   1   5      153.71      159.69      5.78 o
   3   1   5      269.32      282.22     18.84 o
   4   1   5      250.22      307.28     14.89 o
   5   1   5      377.92      401.02     83.08 o
   6   1   5      526.55      453.40     16.37 o
   7   1   5        0.01       -0.86      4.51 o
   8   1   5       53.40       37.65      6.09 o
   9   1   5        0.02        7.15      2.30 o
  10   1   5       66.56       67.39      6.38 o
  11   1   5        3.24        8.89      6.54 o
 -13   2   5        0.03        9.96      5.34 o
 -12   2   5       87.82       96.98      9.71 o
 -11   2   5       58.10       66.02      8.36 o
 -10   2   5       41.62       45.64      6.81 o
  -9   2   5      250.81      231.96     14.70 o
  -8   2   5       14.79       16.02      5.06 o
  -7   2   5       89.41       66.73      8.78 o
  -6   2   5       13.49       17.93      2.84 o
  -5   2   5        0.01        1.12      1.74 o
  -4   2   5       53.99       48.51      6.79 o
  -3   2   5      344.16      291.83      6.28 o
  -2   2   5      881.87      888.80     11.58 o
  -1   2   5     1501.00     1599.12     11.46 o
   0   2   5      283.55      244.87      4.06 o
   1   2   5     1957.68     1977.54     11.34 o
   2   2   5       12.13       59.51      3.90 o
   3   2   5      738.46      678.49     38.63 o
   4   2   5        0.64        1.53      2.72 o
   5   2   5       88.91      107.96      8.02 o
   6   2   5      131.04      119.05     15.52 o
   7   2   5       24.52       17.85      2.96 o
   8   2   5      120.59       87.89     12.65 o
   9   2   5      156.90      129.22     11.11 o
  10   2   5       49.22       46.33      5.64 o
  11   2   5        1.06        3.93      2.07 o
 -12   3   5      107.10       99.17     10.01 o
 -11   3   5        1.46        9.23      3.40 o
 -10   3   5       57.47       53.94      7.90 o
  -9   3   5       14.11       11.65      2.23 o
  -8   3   5        0.08        4.91      3.25 o
  -7   3   5      207.78      207.43     18.56 o
  -6   3   5       40.47       58.16      6.02 o
  -5   3   5      102.00       87.31     15.12 o
  -4   3   5        4.95        6.62      3.30 o
  -3   3   5      768.32      931.41     60.12 o
  -2   3   5      511.11      479.63     18.54 o
  -1   3   5      472.96      500.25      5.82 o
   0   3   5     1824.92     1906.02     15.72 o
   1   3   5      194.02      220.58      7.19 o
   2   3   5        0.39        2.43      1.14 o
   3   3   5       70.96       97.70      7.94 o
   4   3   5      260.69      231.99     27.41 o
   5   3   5       79.37       91.09      8.80 o
   6   3   5       44.51       43.99      5.65 o
   7   3   5      187.44      146.89      8.19 o
   8   3   5       26.97       24.81      5.39 o
   9   3   5        2.83        4.18      1.93 o
  10   3   5       93.25       96.47     14.69 o
  11   3   5        2.68        3.25      3.31 o
 -12   4   5        3.69        1.57      3.28 o
 -11   4   5       18.35        6.72      4.26 o
 -10   4   5      253.56      259.57     15.32 o
  -9   4   5      102.00       85.61     16.82 o
  -8   4   5      480.77      515.06     20.18 o
  -7   4   5      100.95      110.98      7.97 o
  -6   4   5      137.45      149.82     33.33 o
  -5   4   5      513.54      612.91     21.72 o
  -4   4   5       51.16       72.91      5.44 o
  -3   4   5     1866.87     2075.19     89.79 o
  -2   4   5      649.13      700.16     17.00 o
  -1   4   5      321.76      321.74     13.09 o
   0   4   5      431.66      457.54      7.98 o
   1   4   5        2.21       10.77      1.49 o
   2   4   5     1312.26     1317.77     22.85 o
   3   4   5      369.62      367.69     23.10 o
   4   4   5       21.65       20.67      3.34 o
   5   4   5      280.70      253.39      8.20 o
   6   4   5        1.14       -0.36      1.89 o
   7   4   5        0.58        3.80      1.76 o
   8   4   5       39.77       35.56      4.39 o
   9   4   5       51.92       56.49      8.26 o
  10   4   5       43.32       38.69      6.72 o
 -12   5   5       40.24       46.33      6.58 o
 -11   5   5       50.89       32.23      7.33 o
 -10   5   5       75.52       64.05      7.24 o
  -9   5   5      210.67      188.48     19.24 o
  -8   5   5       63.24       41.36      4.81 o
  -7   5   5       49.55       64.93      5.09 o
  -6   5   5       29.63       21.29      3.37 o
  -5   5   5      259.80      282.78     19.31 o
  -4   5   5      309.57      307.18     12.10 o
  -3   5   5      391.08      367.20     22.07 o
  -2   5   5       11.45       18.73      3.29 o
  -1   5   5       14.48       12.15      2.03 o
   0   5   5      106.57      100.87      6.84 o
   1   5   5      243.71      217.47     12.03 o
   2   5   5        0.60        2.35      2.11 o
   3   5   5       22.27       26.53      5.61 o
   4   5   5        3.12        4.76      1.44 o
   5   5   5       64.56       73.17      8.41 o
   6   5   5        1.63        1.31      3.43 o
   7   5   5       31.39       25.79      3.54 o
   8   5   5        0.76        6.55      4.81 o
   9   5   5      141.62      147.29      6.48 o
  10   5   5       66.88       73.56     12.77 o
 -11   6   5       68.81       49.66     15.72 o
 -10   6   5      343.95      327.72     22.42 o
  -9   6   5        0.84        4.46      3.86 o
  -8   6   5      283.79      310.16     15.25 o
  -7   6   5      479.07      452.10     30.66 o
  -6   6   5      598.21      639.32     32.17 o
  -5   6   5       47.69       44.82      7.58 o
  -4   6   5      123.19      122.82     13.52 o
  -3   6   5      293.01      335.55     23.70 o
  -2   6   5      249.51      257.41     12.96 o
  -1   6   5      171.34      158.82     15.47 o
   0   6   5        2.77        5.40      0.92 o
   1   6   5        5.05       10.82      2.88 o
   2   6   5        5.76        1.46      3.05 o
   3   6   5       76.42       78.13      6.98 o
   4   6   5      143.31      105.40     10.58 o
   5   6   5      510.74      528.28     43.15 o
   6   6   5       96.83       80.12     10.44 o
   7   6   5       51.40       53.60      5.60 o
   8   6   5       34.88       24.71      5.98 o
   9   6   5        0.01        1.94      1.15 o
  10   6   5       71.18       57.31      5.07 o
 -11   7   5        3.20       11.20      4.95 o
 -10   7   5       79.70       53.19      5.77 o
  -9   7   5      248.26      242.54     18.82 o
  -8   7   5        2.84        3.66      0.92 o
  -7   7   5       86.37      102.71      9.21 o
  -6   7   5        3.03        2.13      2.10 o
  -5   7   5        7.64        0.97      1.18 o
  -4   7   5       73.75       55.79     11.15 o
  -3   7   5       81.80      133.01     18.37 o
  -2   7   5       12.34       20.38      3.41 o
  -1   7   5      292.21      314.34     17.85 o
   0   7   5     1776.95     1770.13     33.79 o
   1   7   5      104.41       89.56     13.36 o
   2   7   5       62.55       68.45      5.49 o
   3   7   5      761.93      788.41     30.62 o
   4   7   5       35.83       27.00      3.37 o
   5   7   5      890.17      802.97     72.83 o
   6   7   5       75.53       53.06      5.90 o
   7   7   5       54.05       42.09      5.28 o
   8   7   5       64.06       46.95      9.03 o
   9   7   5       22.55       18.31      4.87 o
 -10   8   5       23.19       23.72      5.22 o
  -9   8   5        5.15        5.49      1.83 o
  -8   8   5       14.61       17.26      3.94 o
  -7   8   5        3.73        8.66      2.29 o
  -6   8   5        0.72        2.22      1.01 o
  -5   8   5       55.46       25.27      3.38 o
  -4   8   5       61.65       57.38      6.46 o
  -3   8   5       47.38       35.37      4.18 o
  -2   8   5        3.71        5.62      3.33 o
  -1   8   5       21.46       23.77      4.27 o
   0   8   5      331.13      293.62      9.58 o
   1   8   5       46.54       38.59     12.20 o
   2   8   5      229.53      228.75     17.26 o
   3   8   5      226.85      189.05     22.81 o
   4   8   5       30.71       26.24     12.24 o
   5   8   5        0.01        6.23      2.30 o
   6   8   5        0.18        0.06      4.62 o
   7   8   5        6.55        9.12      3.66 o
   8   8   5        2.18        6.95      2.91 o
  -9   9   5        0.64        7.08      2.56 o
  -8   9   5      111.15      112.05     14.81 o
  -7   9   5       40.53       32.59      8.82 o
  -6   9   5        1.75        4.23      5.18 o
  -5   9   5        0.55        3.58      2.61 o
  -4   9   5       66.04       90.98     13.14 o
  -3   9   5       26.99       24.11      5.11 o
  -2   9   5      233.25      222.92     11.27 o
  -1   9   5       24.41       16.27      2.94 o
   0   9   5        6.30       14.95      3.51 o
   1   9   5      124.44      125.59      5.08 o
   2   9   5       12.55       26.39      3.64 o
   3   9   5        0.17        3.44      1.27 o
   4   9   5        0.00        2.67      5.01 o
   5   9   5       38.10       31.56      5.50 o
   6   9   5        4.21       17.06      3.50 o
   7   9   5        9.01       10.25      5.03 o
  -7  10   5       25.75       24.10      4.55 o
  -6  10   5       98.72       68.92     13.00 o
  -5  10   5        5.60        7.79      2.50 o
  -4  10   5       37.04       31.41      4.44 o
  -3  10   5        1.82        3.58      1.24 o
  -2  10   5       94.02       88.76      5.73 o
  -1  10   5      145.09      157.37     11.43 o
   0  10   5       52.54       38.01     10.73 o
   1  10   5      212.11      207.85     12.77 o
   2  10   5       49.07       41.31      4.53 o
   3  10   5       15.75        8.76      1.98 o
   4  10   5       99.53      103.71      9.69 o
   5  10   5       18.44       20.44      8.43 o
   6  10   5        0.81        6.40      2.96 o
  -6  11   5       31.70       45.14     10.87 o
  -5  11   5        2.71        3.31      2.31 o
  -4  11   5       66.88       73.45      8.13 o
  -3  11   5       52.57       44.56      5.55 o
  -2  11   5       10.72       10.66      1.94 o
  -1  11   5        1.49        8.71      4.29 o
   0  11   5       39.38       31.52      6.56 o
   1  11   5        2.87        3.73      2.07 o
   2  11   5       11.32        7.61      3.85 o
   3  11   5        0.01        9.08      2.70 o
   4  11   5       39.27       36.19      4.75 o
  -2  12   5        4.08        2.89      5.36 o
  -1  12   5      100.61       99.38     12.99 o
   0  12   5       53.35       55.44     13.19 o
   1  12   5       38.05       44.38      7.87 o
 -13   0   6      122.53      139.42     17.03 o
 -12   0   6      204.63      244.77     12.55 o
 -11   0   6      120.45      111.14     13.41 o
 -10   0   6        9.60       12.44      3.60 o
  -9   0   6       87.46       93.60      9.47 o
  -8   0   6      209.76       96.07     15.08 o
  -7   0   6        0.26        4.13      1.80 o
  -6   0   6      280.65      219.46     24.30 o
  -5   0   6      109.22      155.32      4.82 o
  -4   0   6     1398.33     1299.97     18.69 o
  -3   0   6     5694.58     5778.56     56.79 o
  -2   0   6       85.32      119.02      3.31 o
  -1   0   6       32.16       20.76      3.28 o
   0   0   6     2170.44     1827.79      9.86 o
   1   0   6      924.82     1104.81     11.76 o
   2   0   6     3258.10     3042.85     35.24 o
   3   0   6      138.76      121.53     14.29 o
   4   0   6      934.23      854.21     31.30 o
   5   0   6      476.62      476.79     39.55 o
   6   0   6      247.68      254.89     28.01 o
   7   0   6      126.12      104.47     12.38 o
   8   0   6      723.12      867.93     53.63 o
   9   0   6       64.75       57.31      7.72 o
  10   0   6       43.34       54.62     10.27 o
  11   0   6      245.28      221.45     26.12 o
 -13   1   6        1.66        3.02      4.24 o
 -12   1   6       72.00       74.85     14.98 o
 -11   1   6      133.00      152.17     12.69 o
 -10   1   6        4.00        7.84      3.20 o
  -9   1   6      177.38      180.41     11.10 o
  -8   1   6      619.37      647.73     26.25 o
  -7   1   6       59.58       68.63      8.79 o
  -6   1   6      617.85      500.74     11.20 o
  -5   1   6       21.38       26.11      3.80 o
  -4   1   6     1398.49     1351.12     12.28 o
  -3   1   6       85.58       65.10      5.86 o
  -2   1   6      296.71      263.71      2.93 o
  -1   1   6     3111.54     3130.32     16.92 o
   0   1   6     5248.58     5023.65     34.10 o
   1   1   6      792.42      872.40      8.65 o
   2   1   6      423.44      370.35      8.53 o
   3   1   6     1088.57     1172.77     20.89 o
   4   1   6      201.51      201.85     13.74 o
   5   1   6     4910.78     5115.13   1009.73 o
   6   1   6       71.69       76.13     10.10 o
   7   1   6      557.61      525.22     20.28 o
   8   1   6      175.26      147.70     13.18 o
   9   1   6      126.73      127.58     11.63 o
  10   1   6      745.68      785.41     72.14 o
  11   1   6       61.34       50.85     14.54 o
 -13   2   6      239.25      250.79     28.44 o
 -12   2   6      142.26      170.71     13.78 o
 -11   2   6        2.60        3.73      2.74 o
 -10   2   6      301.24      314.98     27.13 o
  -9   2   6      173.25      188.31     23.42 o
  -8   2   6      464.79      458.48     58.49 o
  -7   2   6     1446.68     1409.69     78.38 o
  -6   2   6       12.78       10.17      4.44 o
  -5   2   6     3570.68     3747.82    147.87 o
  -4   2   6      153.31      114.82      7.51 o
  -3   2   6     1663.72     1958.56     23.32 o
  -2   2   6    10151.78    10595.11    134.08 o
  -1   2   6     1460.13     1737.39      8.05 o
   0   2   6      563.56      589.04      5.80 o
   1   2   6     2899.98     2667.95     29.12 o
   2   2   6     2268.33     2393.65     52.76 o
   3   2   6      326.06      289.07     15.07 o
   4   2   6      137.20      145.40     13.23 o
   5   2   6      987.40     1015.17     20.50 o
   6   2   6      534.88      579.62     53.47 o
   7   2   6     1615.26     1661.36     34.11 o
   8   2   6       58.92       56.22      9.80 o
   9   2   6      647.83      622.57     21.32 o
  10   2   6       27.56       15.29      3.19 o
  11   2   6       30.96       22.14      8.44 o
 -12   3   6        0.02        7.23     11.34 o
 -11   3   6      186.66      207.81     28.20 o
 -10   3   6      589.82      682.17     37.68 o
  -9   3   6      237.64      208.09     24.32 o
  -8   3   6      604.50      686.74     15.39 o
  -7   3   6        5.68        6.98      2.25 o
  -6   3   6     1490.92     1520.61     33.66 o
  -5   3   6     1278.28     1200.72     21.17 o
  -4   3   6     2716.40     2845.99     40.66 o
  -3   3   6     2139.51     2144.23     50.55 o
  -2   3   6      685.74      708.91     15.30 o
  -1   3   6     2983.00     3038.49     48.51 o
   0   3   6      639.95      516.59      8.24 o
   1   3   6      117.21       97.88      6.70 o
   2   3   6     1522.11     1773.94     20.61 o
   3   3   6     1034.18      914.48    101.96 o
   4   3   6       79.48       41.13      4.68 o
   5   3   6       13.09        6.94      3.42 o
   6   3   6      100.14       87.53      6.55 o
   7   3   6       33.83       25.46      8.61 o
   8   3   6      322.89      291.56     42.62 o
   9   3   6        4.61        4.07      5.42 o
  10   3   6       62.87       58.96      8.98 o
 -12   4   6      181.22      188.70     19.30 o
 -11   4   6      192.33      186.94     21.01 o
 -10   4   6       59.76       61.89      7.48 o
  -9   4   6      115.20       95.86     15.03 o
  -8   4   6      424.20      429.87     21.88 o
  -7   4   6     1099.21     1148.40     55.42 o
  -6   4   6       70.14       53.60     15.58 o
  -5   4   6        0.64        8.01      2.22 o
  -4   4   6     1988.20     2056.93    125.88 o
  -3   4   6      301.79      321.24     22.21 o
  -2   4   6     1552.35     1490.49     28.80 o
  -1   4   6     2698.92     2916.51     32.22 o
   0   4   6        6.95        5.53      1.23 o
   1   4   6        6.46        7.93      1.44 o
   2   4   6      173.95      150.01      8.54 o
   3   4   6       90.60       88.68      6.68 o
   4   4   6      151.46      145.91     10.85 o
   5   4   6       39.08       42.97      4.39 o
   6   4   6      645.65      584.57     16.18 o
   7   4   6        0.80        1.84      2.46 o
   8   4   6      192.94      152.87      9.64 o
   9   4   6       59.53       67.04      6.36 o
  10   4   6        3.24        5.48      2.04 o
 -12   5   6        9.69       24.09      6.51 o
 -11   5   6       22.25       25.52      9.79 o
 -10   5   6       19.59       18.01      3.57 o
  -9   5   6       15.35       13.35      2.59 o
  -8   5   6       11.43        8.14      4.10 o
  -7   5   6        6.98        5.34      3.29 o
  -6   5   6      479.70      539.34     22.51 o
  -5   5   6       27.64       37.18      4.07 o
  -4   5   6       90.33       88.59      7.32 o
  -3   5   6      507.67      535.83     31.75 o
  -2   5   6        8.10       10.10      2.55 o
  -1   5   6      105.55       65.66      4.25 o
   0   5   6     1734.83     1747.21     19.90 o
   1   5   6       72.33       86.14      8.43 o
   2   5   6      328.22      338.58     20.99 o
   3   5   6       21.90       24.19      5.39 o
   4   5   6       17.11       19.79      2.06 o
   5   5   6      111.39      120.70      7.19 o
   6   5   6       21.61       15.02      2.93 o
   7   5   6      305.06      254.63     45.12 o
   8   5   6       11.90       16.54      2.91 o
   9   5   6        5.68        9.11      1.94 o
  10   5   6       72.89       70.66      6.67 o
 -11   6   6       25.18        8.54      6.63 o
 -10   6   6        0.97        8.54      3.41 o
  -9   6   6      331.67      333.35     26.55 o
  -8   6   6       74.32       79.15      8.48 o
  -7   6   6       78.58       80.07     12.21 o
  -6   6   6      141.93      124.03      5.32 o
  -5   6   6      509.53      530.85     34.53 o
  -4   6   6      368.01      339.60     29.40 o
  -3   6   6       36.00       32.61      4.03 o
  -2   6   6     1917.10     2047.63     32.43 o
  -1   6   6     1821.27     1918.16     22.71 o
   0   6   6      220.16      194.09     22.76 o
   1   6   6     1029.25      992.27     30.78 o
   2   6   6        6.84       11.63      3.97 o
   3   6   6       64.52       67.55     10.84 o
   4   6   6      592.16      542.71     24.67 o
   5   6   6      145.82      148.58      7.75 o
   6   6   6      265.98      256.51      8.07 o
   7   6   6        1.15        6.98      2.22 o
   8   6   6        2.04        2.04      3.34 o
   9   6   6       45.83       44.87      5.54 o
 -11   7   6      390.47      371.78     57.06 o
 -10   7   6        8.13        4.27      2.41 o
  -9   7   6       99.56      105.64      8.89 o
  -8   7   6      202.40      183.46     22.48 o
  -7   7   6       30.19       34.05     10.04 o
  -6   7   6       63.22       60.07      7.14 o
  -5   7   6       98.81       85.36     16.59 o
  -4   7   6       92.12      128.75      7.67 o
  -3   7   6      945.99     1002.42     42.17 o
  -2   7   6       58.16       57.45      8.19 o
  -1   7   6      317.08      322.74     12.76 o
   0   7   6      104.90       97.33     19.29 o
   1   7   6      799.04      754.26     13.68 o
   2   7   6      728.83      717.36     18.47 o
   3   7   6       62.83       45.16      5.66 o
   4   7   6       23.92       24.18      5.70 o
   5   7   6       21.86       31.45      9.56 o
   6   7   6      171.74      166.56     11.66 o
   7   7   6       53.55       49.36     10.30 o
   8   7   6      105.01      108.11     10.88 o
   9   7   6       17.37       21.53      6.47 o
 -10   8   6      111.73      115.60     26.03 o
  -9   8   6       35.92       29.31      3.98 o
  -8   8   6       44.23       54.27      7.63 o
  -7   8   6      150.21      161.57     22.96 o
  -6   8   6        7.86        9.84      2.69 o
  -5   8   6      194.41      203.25     11.49 o
  -4   8   6        2.23       -3.84      2.56 o
  -3   8   6        6.70        8.62      2.89 o
  -2   8   6      110.32      132.18      7.12 o
  -1   8   6       74.05       67.37      7.30 o
   0   8   6      216.55      156.70     23.41 o
   1   8   6      122.48      113.75      6.55 o
   2   8   6      126.39      118.79      6.62 o
   3   8   6       27.99       28.94      4.76 o
   4   8   6      116.27      112.77     10.34 o
   5   8   6       33.40       30.23      4.27 o
   6   8   6       41.25       38.20      5.40 o
   7   8   6       51.45       56.07     11.47 o
   8   8   6       39.21       49.88      7.75 o
  -9   9   6       24.55       10.61      7.71 o
  -8   9   6       79.16      103.27      7.45 o
  -7   9   6        0.20        3.75      4.67 o
  -6   9   6       15.54       11.66      2.55 o
  -5   9   6       27.43       19.85      4.07 o
  -4   9   6      339.29      328.70     14.98 o
  -3   9   6      181.06      199.57      9.91 o
  -2   9   6        6.96       18.85      3.04 o
  -1   9   6      444.18      479.62     20.19 o
   0   9   6      412.32      434.71      9.60 o
   1   9   6        3.46        3.89      3.59 o
   2   9   6      450.25      475.37     19.23 o
   3   9   6      115.44      106.65      7.50 o
   4   9   6       67.59       84.72     19.42 o
   5   9   6      204.42      198.36     22.69 o
   6   9   6       13.17       15.75      3.97 o
   7   9   6        1.38        6.37      5.46 o
  -7  10   6        0.93        9.58      2.70 o
  -6  10   6       14.43       12.61      2.04 o
  -5  10   6       84.77       92.77      7.32 o
  -4  10   6       12.22       11.90      4.19 o
  -3  10   6        2.27        3.14      1.99 o
  -2  10   6      102.16      103.34      9.03 o
  -1  10   6       20.26       28.31      3.90 o
   0  10   6       92.76      115.86     14.12 o
   1  10   6      384.36      381.64     24.80 o
   2  10   6       17.62        7.91      2.73 o
   3  10   6        0.12        1.58      2.55 o
   4  10   6      257.18      261.90     20.96 o
   5  10   6        3.17        6.29      4.11 o
  -5  11   6        4.71        9.92      2.54 o
  -4  11   6        3.03        3.74      1.69 o
  -3  11   6      114.80      126.29      8.40 o
  -2  11   6        7.38       12.31      2.19 o
  -1  11   6       21.35       45.15      8.38 o
   0  11   6      124.50      149.62     14.79 o
   1  11   6       22.22       23.89      4.75 o
   2  11   6      103.12       97.68     11.24 o
   3  11   6       67.97       54.23      5.83 o
  -1  12   6      186.29      213.81     28.14 o
 -13   1   7      165.30      184.13     22.36 o
 -12   1   7        5.67        1.20      4.31 o
 -11   1   7       14.39       12.98      4.34 o
 -10   1   7       20.76       25.17      4.12 o
  -9   1   7       98.11       95.96      6.69 o
  -8   1   7       55.99       67.52     10.14 o
  -7   1   7       15.57       10.68      2.38 o
  -6   1   7       27.19       32.96      4.58 o
  -5   1   7      408.84      368.75      9.36 o
  -4   1   7      113.27      161.53      6.01 o
  -3   1   7        0.45        5.20      0.97 o
  -2   1   7       24.13       16.78      0.93 o
  -1   1   7       67.64       68.79      2.65 o
   0   1   7      399.81      424.41      4.37 o
   1   1   7       73.66       75.23      3.82 o
   2   1   7     2440.99     2484.80     21.33 o
   3   1   7      447.12      454.71     18.23 o
   4   1   7      211.21      237.86     17.37 o
   5   1   7       37.21       25.03      5.28 o
   6   1   7      125.43      111.68      9.99 o
   7   1   7     1233.25     1271.74     30.92 o
   8   1   7       41.22       29.73     20.30 o
   9   1   7        2.16       15.39      4.02 o
  10   1   7      251.15      289.43     18.03 o
 -13   2   7       18.95       22.29     13.19 o
 -12   2   7       12.16        7.53      6.50 o
 -11   2   7        8.05        9.18      5.52 o
 -10   2   7       99.83      113.91     10.74 o
  -9   2   7       53.31       56.44      7.06 o
  -8   2   7      179.30      214.35     19.16 o
  -7   2   7      403.13      422.80     21.18 o
  -6   2   7       45.00       53.72      6.01 o
  -5   2   7        0.57        2.17      2.65 o
  -4   2   7     1965.44     2208.94     19.73 o
  -3   2   7     2288.44     2315.67     50.07 o
  -2   2   7     2085.25     2124.06     23.32 o
  -1   2   7      283.26      265.60      2.99 o
   0   2   7      311.66      332.54      3.62 o
   1   2   7      404.08      420.24      8.12 o
   2   2   7      533.24      506.29     14.85 o
   3   2   7      551.63      524.38     14.53 o
   4   2   7      470.17      481.88     10.92 o
   5   2   7        7.86        5.88      3.31 o
   6   2   7       63.27       64.24      6.88 o
   7   2   7      291.59      285.50     15.05 o
   8   2   7       88.06      111.19     11.88 o
   9   2   7       37.47       25.49      4.88 o
  10   2   7       20.94       10.33      3.89 o
 -12   3   7       42.66       38.81      7.62 o
 -11   3   7       42.06       37.84     10.78 o
 -10   3   7      302.86      316.59     16.59 o
  -9   3   7       37.44       51.44     10.94 o
  -8   3   7       60.30       51.51      6.95 o
  -7   3   7        3.72        5.50      3.82 o
  -6   3   7       83.65       73.62     11.15 o
  -5   3   7      910.10      907.25     36.45 o
  -4   3   7     1576.15     1539.76     39.91 o
  -3   3   7     1314.60     1246.61     27.38 o
  -2   3   7        0.33        3.08      0.74 o
  -1   3   7      436.06      496.76      6.21 o
   0   3   7        0.50        1.28      0.73 o
   1   3   7       51.20       45.69      2.50 o
   2   3   7       12.64       16.37      2.14 o
   3   3   7      870.13      903.48     12.83 o
   4   3   7      314.33      316.51     13.85 o
   5   3   7       65.50       60.37      5.11 o
   6   3   7       63.81       53.68      5.86 o
   7   3   7       13.87       13.61      2.79 o
   8   3   7       29.82       23.98      4.11 o
   9   3   7       18.36       17.66      3.67 o
  10   3   7       17.53        8.71      3.19 o
 -12   4   7       25.90       20.32      4.74 o
 -11   4   7       31.62       18.62      5.12 o
 -10   4   7        1.93       12.31      4.39 o
  -9   4   7       46.97       48.79      6.03 o
  -8   4   7      286.24      236.89      6.64 o
  -7   4   7       13.39       18.17      4.68 o
  -6   4   7        0.45        2.14      2.71 o
  -5   4   7       45.94       40.61      4.03 o
  -4   4   7      221.50      221.52     10.05 o
  -3   4   7       12.02       16.85      1.86 o
  -2   4   7      133.16      142.56      6.00 o
  -1   4   7      142.93      139.65      2.84 o
   0   4   7      385.98      422.51      7.13 o
   1   4   7      204.04      257.62      7.31 o
   2   4   7      108.98      116.79      8.89 o
   3   4   7       61.44       53.06      4.95 o
   4   4   7        0.18        1.54      4.22 o
   5   4   7       28.79       28.01      5.78 o
   6   4   7        1.75        2.54      3.81 o
   7   4   7       66.35       72.45      8.11 o
   8   4   7      132.99      131.04     12.26 o
   9   4   7        6.28        8.00      4.56 o
  10   4   7        0.29        3.44      4.49 o
 -12   5   7        1.34        8.83      6.07 o
 -11   5   7      126.61      134.57     21.89 o
 -10   5   7        0.02       10.73      3.75 o
  -9   5   7       49.72       44.64      7.58 o
  -8   5   7       59.07       62.41      5.35 o
  -7   5   7      478.77      504.18     25.12 o
  -6   5   7      602.86      676.54     45.95 o
  -5   5   7        4.23        4.97      2.90 o
  -4   5   7      135.19      153.12      9.08 o
  -3   5   7      301.13      332.80     12.91 o
  -2   5   7       63.33       88.17      6.01 o
  -1   5   7       79.41       61.11      5.08 o
   0   5   7      160.36      160.58     10.79 o
   1   5   7      260.90      235.24     14.47 o
   2   5   7       16.72       16.05      4.22 o
   3   5   7       69.03       69.47      6.66 o
   4   5   7       51.21       33.01      3.90 o
   5   5   7        2.25        0.27      1.29 o
   6   5   7       26.28       32.79      5.11 o
   7   5   7        0.01        1.11      1.91 o
   8   5   7       46.95       40.17      7.01 o
   9   5   7        0.05        5.80      2.34 o
 -11   6   7      187.74      209.79     29.98 o
 -10   6   7        3.85        6.94      3.09 o
  -9   6   7       11.37        5.78      2.22 o
  -8   6   7       45.61       44.58      5.15 o
  -7   6   7       77.32       84.48      8.00 o
  -6   6   7       53.47       46.84      5.59 o
  -5   6   7       12.64        8.39      5.34 o
  -4   6   7       17.54       15.27      3.41 o
  -3   6   7      321.73      310.43     12.76 o
  -2   6   7      310.20      326.23     10.64 o
  -1   6   7        4.44        4.23      1.47 o
   0   6   7      207.75      217.62      9.40 o
   1   6   7       13.77       18.93      3.15 o
   2   6   7       33.39       51.94      7.67 o
   3   6   7       10.39       12.16      3.87 o
   4   6   7       31.82       24.08      4.64 o
   5   6   7        0.84        9.69      5.50 o
   6   6   7        0.69        0.44      1.73 o
   7   6   7      152.82      176.70     24.61 o
   8   6   7       26.78       20.65      3.59 o
   9   6   7       18.77       20.59      4.94 o
 -11   7   7        0.45        1.99      4.10 o
 -10   7   7       22.44       15.68      3.56 o
  -9   7   7       12.27        6.60      1.55 o
  -8   7   7       34.07       40.33      7.94 o
  -7   7   7       91.23       92.65      9.02 o
  -6   7   7       26.73       22.25      5.14 o
  -5   7   7       15.20        2.59      2.80 o
  -4   7   7      146.41      162.15      7.90 o
  -3   7   7       30.56       24.16      3.24 o
  -2   7   7       26.64       34.41      3.02 o
  -1   7   7      621.16      657.60     14.05 o
   0   7   7      410.08      393.63     13.89 o
   1   7   7      485.38      502.19     15.63 o
   2   7   7       53.63       58.29      7.87 o
   3   7   7      349.27      285.96     29.37 o
   4   7   7      116.04      120.67      8.01 o
   5   7   7       15.45       12.52      3.60 o
   6   7   7        2.39        4.72      5.64 o
   7   7   7      154.31      170.22      9.02 o
   8   7   7       68.58       66.08      9.10 o
 -10   8   7        1.50        5.97      3.67 o
  -9   8   7      183.59      230.55     36.34 o
  -8   8   7        0.07        8.51      2.41 o
  -7   8   7       19.38       18.48      5.11 o
  -6   8   7        0.24        5.75      3.33 o
  -5   8   7      161.36      175.03     17.94 o
  -4   8   7        0.01        2.58      1.49 o
  -3   8   7        3.22        5.99      1.62 o
  -2   8   7      504.13      516.22     32.27 o
  -1   8   7       27.42       26.47      3.69 o
   0   8   7        3.22        8.18      2.56 o
   1   8   7      431.52      410.27     11.76 o
   2   8   7       28.97       41.62      7.09 o
   3   8   7       93.86       61.71     10.07 o
   4   8   7      122.09      127.18      8.37 o
   5   8   7       17.91       16.01      3.43 o
   6   8   7      203.58      206.33     10.77 o
   7   8   7        0.99        3.53      8.08 o
  -9   9   7       14.77       10.81      3.64 o
  -8   9   7        5.51        4.21      2.95 o
  -7   9   7        1.25        6.73      5.70 o
  -6   9   7        0.67        3.64      2.08 o
  -5   9   7       21.48       17.07      5.57 o
  -4   9   7        5.05        5.47      2.87 o
  -3   9   7        2.30        2.53      1.90 o
  -2   9   7        2.74        1.53      1.43 o
  -1   9   7      171.95      189.01     10.79 o
   0   9   7       16.25       10.06      2.01 o
   1   9   7       25.42       18.33      3.73 o
   2   9   7       25.81       36.06      8.45 o
   3   9   7       34.56       30.72      4.00 o
   4   9   7       16.27       25.94      4.91 o
   5   9   7       29.77       28.11      4.01 o
   6   9   7       22.98        8.39      3.94 o
  -7  10   7       38.22       39.01      4.79 o
  -6  10   7        0.71        6.82      5.44 o
  -5  10   7      260.03      261.08     13.44 o
  -4  10   7        4.59        7.30      2.37 o
  -3  10   7      136.89      160.71      9.15 o
  -2  10   7        0.08       11.92      2.51 o
  -1  10   7        4.67        9.38      3.22 o
   0  10   7      173.10      165.36     11.60 o
   1  10   7        3.27        5.64      2.55 o
   2  10   7        0.06        0.74      2.69 o
   3  10   7        2.90        8.05      3.69 o
   4  10   7        0.21        3.57      2.32 o
   5  10   7        1.52        6.80      4.02 o
  -5  11   7        0.93        4.60      1.43 o
  -4  11   7        0.43        1.72      1.71 o
  -3  11   7       13.27        7.47      2.86 o
  -2  11   7       16.71       12.09      3.70 o
  -1  11   7      212.11      191.53     18.62 o
   0  11   7       53.31       61.80      9.04 o
   1  11   7        0.42        3.31      7.52 o
   2  11   7       15.53       14.35      3.72 o
   3  11   7       90.99       74.81     14.04 o
 -13   0   8      330.30      316.69     28.37 o
 -12   0   8       14.44       25.31     10.56 o
 -11   0   8      723.26      803.07     45.94 o
 -10   0   8      593.18      599.32     47.05 o
  -9   0   8      678.14      730.02     34.21 o
  -8   0   8      659.85      664.47     32.39 o
  -7   0   8     1431.76     1310.32     32.41 o
  -6   0   8     3178.41     3208.35     69.51 o
  -5   0   8      356.00      366.32     23.92 o
  -4   0   8       29.32       23.93      2.54 o
  -3   0   8      245.04      297.43      6.16 o
  -2   0   8        3.74       12.14      1.92 o
  -1   0   8      279.74      295.66      5.84 o
   0   0   8      916.92      929.69      8.88 o
   1   0   8     2571.25     2963.29     25.79 o
   2   0   8      381.10      511.53     22.20 o
   3   0   8     2009.30     2035.39     47.01 o
   4   0   8     2102.39     1945.48     48.77 o
   5   0   8      534.96      524.97     50.80 o
   6   0   8      412.16      406.46     39.61 o
   7   0   8      926.58     1003.62     47.70 o
   8   0   8     1502.61     1829.17    403.53 o
   9   0   8      212.41      197.09     15.82 o
  10   0   8      113.20      130.43     16.55 o
 -13   1   8       31.31       40.17     17.76 o
 -12   1   8       16.80       20.10      5.10 o
 -11   1   8        0.17       -2.06      3.70 o
 -10   1   8      262.84      260.11     28.79 o
  -9   1   8        5.74        7.37      3.67 o
  -8   1   8      932.64      938.77     45.31 o
  -7   1   8     2264.96     2244.25     58.24 o
  -6   1   8      131.03      145.31      9.82 o
  -5   1   8      494.63      448.79     11.51 o
  -4   1   8        7.17        8.38      2.05 o
  -3   1   8      231.00      238.00      6.33 o
  -2   1   8      644.67      669.37      7.78 o
  -1   1   8     5090.63     5300.09     35.76 o
   0   1   8      885.70     1134.24      7.72 o
   1   1   8      253.36      223.90      4.29 o
   2   1   8      714.67      674.77     11.29 o
   3   1   8       51.93       23.09      3.50 o
   4   1   8      865.16      931.98     22.72 o
   5   1   8      139.71      120.68     11.52 o
   6   1   8     3896.20     3963.22    794.16 o
   7   1   8      671.82      649.01     25.62 o
   8   1   8       18.41       16.10      5.08 o
   9   1   8       91.16       79.74      9.54 o
  10   1   8      133.57      131.99      9.63 o
 -13   2   8       54.11       68.48     13.38 o
 -12   2   8        9.88        7.59      3.12 o
 -11   2   8       14.64       10.16      3.43 o
 -10   2   8       14.64       21.17      8.86 o
  -9   2   8     1224.17     1264.67     80.62 o
  -8   2   8      305.52      344.20     19.35 o
  -7   2   8       58.66       62.59     13.26 o
  -6   2   8     1491.15     1494.54     25.80 o
  -5   2   8      400.92      447.14     20.21 o
  -4   2   8      418.71      504.93     11.30 o
  -3   2   8     3658.18     3537.88     68.33 o
  -2   2   8      665.54      650.27      8.12 o
  -1   2   8     2015.77     2010.19     10.16 o
   0   2   8      640.82      596.20      6.45 o
   1   2   8     1830.89     1983.32     17.24 o
   2   2   8      611.11      565.68     13.61 o
   3   2   8       34.99       45.32      6.58 o
   4   2   8      988.34      972.91     68.07 o
   5   2   8      920.25      896.67     18.82 o
   6   2   8       11.32        3.58      2.70 o
   7   2   8      178.22      199.98     26.86 o
   8   2   8      461.75      435.12     36.27 o
   9   2   8        6.36        5.50      4.36 o
  10   2   8       65.97       59.29      8.92 o
 -12   3   8        5.12        9.49      4.59 o
 -11   3   8        0.10        4.26      7.20 o
 -10   3   8       10.10       18.50      6.17 o
  -9   3   8      225.21      203.77     18.02 o
  -8   3   8      848.22      847.46     47.78 o
  -7   3   8      926.30      871.87     33.55 o
  -6   3   8       42.98       41.06      4.96 o
  -5   3   8      412.76      375.20      6.43 o
  -4   3   8       58.76       43.58      3.48 o
  -3   3   8     2331.45     2443.45     83.71 o
  -2   3   8      175.77      186.46      7.58 o
  -1   3   8      173.01      133.43      2.82 o
   0   3   8       72.23       64.32      2.84 o
   1   3   8     1061.28      997.57     11.69 o
   2   3   8      228.76      224.49      9.14 o
   3   3   8        0.39        6.64      8.10 o
   4   3   8        1.16        2.19      1.83 o
   5   3   8      468.11      469.23     12.41 o
   6   3   8     1213.28     1148.89     28.86 o
   7   3   8      174.08      150.01     15.89 o
   8   3   8       67.22       52.19     10.55 o
   9   3   8       52.97       46.84      8.18 o
  10   3   8        0.54        4.19      1.79 o
 -12   4   8       66.90       66.15      9.57 o
 -11   4   8       10.09       10.02      3.61 o
 -10   4   8       46.61       48.50     10.06 o
  -9   4   8       76.94       53.86      7.59 o
  -8   4   8     1089.49     1266.22     75.54 o
  -7   4   8        6.65        5.34      2.41 o
  -6   4   8      142.45      172.36     13.02 o
  -5   4   8      138.71      131.00     11.34 o
  -4   4   8      342.36      285.86     15.04 o
  -3   4   8        0.49       -1.12      1.35 o
  -2   4   8       12.34        5.16      1.65 o
  -1   4   8     1488.19     1513.61     22.40 o
   0   4   8     1460.70     1406.71     14.03 o
   1   4   8      238.61      234.36      5.92 o
   2   4   8       32.13       29.16      3.69 o
   3   4   8        3.07        6.04      2.23 o
   4   4   8     1197.30     1204.10     51.66 o
   5   4   8      831.90      794.19     15.00 o
   6   4   8       12.64       13.00      2.80 o
   7   4   8      543.77      520.93     17.79 o
   8   4   8      209.31      222.29     19.05 o
   9   4   8        5.45        4.76      1.73 o
 -12   5   8       81.27      121.25     26.64 o
 -11   5   8       57.38       56.77      7.40 o
 -10   5   8      286.71      289.02     45.69 o
  -9   5   8       21.40       27.85      6.50 o
  -8   5   8      347.43      344.31     21.11 o
  -7   5   8      510.55      493.50     23.67 o
  -6   5   8       89.80       98.26      7.05 o
  -5   5   8      364.40      361.93     39.17 o
  -4   5   8        6.47        2.37      3.01 o
  -3   5   8       16.96       18.49      5.81 o
  -2   5   8     2045.44     2024.55     27.37 o
  -1   5   8       23.21       21.00      2.84 o
   0   5   8      143.28      133.89      4.83 o
   1   5   8      983.45      967.06     21.52 o
   2   5   8      213.69      228.64     17.23 o
   3   5   8      211.28      201.23     11.24 o
   4   5   8      259.89      232.75     17.98 o
   5   5   8      717.94      597.65     21.40 o
   6   5   8      478.24      488.46     20.43 o
   7   5   8       35.62       17.85      3.39 o
   8   5   8       11.19        2.02      2.12 o
   9   5   8       42.35       31.71      4.82 o
 -11   6   8       14.74       11.86      4.86 o
 -10   6   8      119.76      150.07     18.62 o
  -9   6   8      292.82      321.99     25.27 o
  -8   6   8       62.88       58.91      7.74 o
  -7   6   8        0.04        5.54      3.52 o
  -6   6   8      315.16      297.99     26.20 o
  -5   6   8        2.60        6.09      2.02 o
  -4   6   8       28.87       25.97      3.06 o
  -3   6   8      116.25      133.81     10.14 o
  -2   6   8      112.23       91.49      6.44 o
  -1   6   8      666.48      654.00     11.35 o
   0   6   8     1630.11     1632.00     21.96 o
   1   6   8      131.56      141.37      7.53 o
   2   6   8      131.72      144.83     10.29 o
   3   6   8        1.64        2.24      3.66 o
   4   6   8      165.47      187.59     10.44 o
   5   6   8     1200.71     1232.03     64.09 o
   6   6   8        7.66        2.79      3.42 o
   7   6   8      231.57      230.09      8.23 o
   8   6   8      159.16      154.89     20.79 o
 -10   7   8        0.57        0.49      1.67 o
  -9   7   8        3.09        4.98      3.98 o
  -8   7   8       67.67       62.45     13.35 o
  -7   7   8      240.57      268.71     12.85 o
  -6   7   8       73.21       91.46      7.80 o
  -5   7   8        0.89       -1.10      1.99 o
  -4   7   8      271.71      307.11     12.34 o
  -3   7   8      171.35      166.92      6.26 o
  -2   7   8      504.06      506.15     17.49 o
  -1   7   8      141.93      121.61      7.51 o
   0   7   8       40.24       25.27      5.43 o
   1   7   8      107.64      106.92      4.66 o
   2   7   8       13.55       18.86      7.27 o
   3   7   8      939.68      992.47     62.37 o
   4   7   8      129.89      159.63      7.61 o
   5   7   8      396.02      423.52     13.69 o
   6   7   8      229.74      207.11     20.63 o
   7   7   8      125.33      133.37     12.73 o
   8   7   8       46.81       39.08      5.50 o
 -10   8   8        1.74        9.33      7.81 o
  -9   8   8       93.03      115.09     16.66 o
  -8   8   8      115.19      119.21      8.23 o
  -7   8   8       57.03       70.32     11.17 o
  -6   8   8      225.41      241.22     21.19 o
  -5   8   8      231.01      271.81     15.68 o
  -4   8   8       86.33      105.51      8.51 o
  -3   8   8      219.18      220.42      7.89 o
  -2   8   8       19.44       18.50      2.24 o
  -1   8   8       65.17       71.66      5.74 o
   0   8   8      328.84      319.55     12.04 o
   1   8   8      176.59      202.38      7.24 o
   2   8   8       12.11       10.80      2.25 o
   3   8   8       50.71       45.60      6.56 o
   4   8   8      124.17      109.12     10.88 o
   5   8   8       79.77      106.49      9.35 o
   6   8   8        0.45        7.91      3.91 o
   7   8   8      306.80      336.47     46.22 o
  -8   9   8      214.48      228.38     12.98 o
  -7   9   8      333.14      383.81     42.99 o
  -6   9   8        3.62        3.58      1.98 o
  -5   9   8       78.03       88.15      9.51 o
  -4   9   8      149.04      150.13      7.91 o
  -3   9   8       24.02       26.45      3.03 o
  -2   9   8      322.47      400.44      9.92 o
  -1   9   8      245.41      214.35     18.46 o
   0   9   8      103.17       77.51      5.91 o
   1   9   8        2.10        3.66      1.95 o
   2   9   8      212.31      232.06     12.27 o
   3   9   8        1.65        3.79      3.45 o
   4   9   8      176.97      197.46     18.66 o
   5   9   8       10.60       19.14      4.06 o
   6   9   8      213.27      197.02     23.27 o
  -7  10   8       38.91       37.51      5.06 o
  -6  10   8      467.22      539.26     84.18 o
  -5  10   8       29.20       33.40      4.42 o
  -4  10   8      102.45       95.83      7.34 o
  -3  10   8       88.54      132.66      6.78 o
  -2  10   8       54.69       48.15      5.77 o
  -1  10   8       99.97      117.67      9.45 o
   0  10   8      138.54      156.67      8.39 o
   1  10   8        1.34        8.23      2.37 o
   2  10   8        0.83        9.63      3.48 o
   3  10   8        0.01        3.20      1.88 o
   4  10   8        6.96        8.05      2.59 o
  -5  11   8        0.86        5.24      1.91 o
  -4  11   8       20.49       12.19      4.11 o
  -3  11   8       10.73       14.76      3.34 o
  -2  11   8      162.76      175.57      8.61 o
  -1  11   8       52.58       68.43      8.71 o
   0  11   8        3.14        7.24      3.41 o
   1  11   8       28.66       28.57      5.96 o
   2  11   8        0.58        4.41      3.46 o
 -13   1   9       11.50       12.75      4.94 o
 -12   1   9       71.27       76.32      9.39 o
 -11   1   9       39.65       29.42      7.98 o
 -10   1   9       16.98       28.61      4.93 o
  -9   1   9      344.58      329.69     18.98 o
  -8   1   9      760.76      730.34     35.94 o
  -7   1   9        5.68        1.72      1.06 o
  -6   1   9      237.04      307.28     18.80 o
  -5   1   9        7.51        9.40      3.44 o
  -4   1   9      310.10      329.57      7.34 o
  -3   1   9       24.01       30.58      1.59 o
  -2   1   9      901.42      939.69      7.97 o
  -1   1   9       24.54        5.47      0.94 o
   0   1   9      562.65      721.22      9.35 o
   1   1   9      131.20      125.62      5.02 o
   2   1   9      480.15      498.01      8.68 o
   3   1   9      294.29      317.47     14.36 o
   4   1   9      198.29      199.18     11.99 o
   5   1   9     2254.45     2342.66     48.82 o
   6   1   9      157.58      134.15     13.02 o
   7   1   9      151.32      123.00     10.47 o
   8   1   9      274.19      270.81     28.78 o
   9   1   9       59.72       57.34     10.23 o
  10   1   9      214.97      207.66     21.72 o
 -13   2   9        9.28       10.02      6.58 o
 -12   2   9        0.18        3.00      3.22 o
 -11   2   9       19.65       11.60      6.61 o
 -10   2   9        4.44        6.05      2.96 o
  -9   2   9      323.11      385.29     35.58 o
  -8   2   9        6.05       12.78     11.19 o
  -7   2   9       28.57       26.93      7.37 o
  -6   2   9       20.80       18.42      4.84 o
  -5   2   9      295.16      284.67      7.32 o
  -4   2   9      231.89      178.55     15.78 o
  -3   2   9     1525.31     1599.51     24.21 o
  -2   2   9      116.93      123.93      6.61 o
  -1   2   9      959.26     1100.39      7.58 o
   0   2   9       17.89        7.75      1.41 o
   1   2   9      717.22      751.28      9.41 o
   2   2   9        0.35       17.19      3.77 o
   3   2   9       29.31       21.58      4.22 o
   4   2   9      122.69      131.84     14.58 o
   5   2   9       58.62       48.14      5.86 o
   6   2   9      232.90      219.07     17.32 o
   7   2   9      150.19      156.67     14.91 o
   8   2   9       83.90       76.67      9.81 o
   9   2   9       27.71       31.95      5.01 o
  10   2   9       35.55       30.62      7.11 o
 -12   3   9        4.62        3.66      2.35 o
 -11   3   9        0.96        7.03      3.94 o
 -10   3   9       11.20        7.73      2.92 o
  -9   3   9        9.54       12.95      3.69 o
  -8   3   9      279.02      263.87     20.44 o
  -7   3   9       65.17       71.19      5.73 o
  -6   3   9       61.90       59.68      7.21 o
  -5   3   9      192.97      154.72     11.57 o
  -4   3   9       97.75       75.54      8.41 o
  -3   3   9     2783.94     3169.37     82.87 o
  -2   3   9      119.27       83.98      3.68 o
  -1   3   9        0.05        3.73      1.10 o
   0   3   9      439.62      518.89      5.76 o
   1   3   9        3.83        3.13      1.24 o
   2   3   9        4.99        9.03      5.89 o
   3   3   9       97.36       92.91     11.07 o
   4   3   9      380.04      339.39     22.58 o
   5   3   9       35.86       32.11      4.16 o
   6   3   9       39.57       41.58      5.64 o
   7   3   9        7.85       15.08      4.05 o
   8   3   9       31.88       34.71      6.51 o
   9   3   9        0.01        1.71      2.22 o
 -12   4   9       12.41       21.99      6.74 o
 -11   4   9       46.04       47.51      6.83 o
 -10   4   9       75.17       59.55     10.98 o
  -9   4   9        7.69        2.32      2.70 o
  -8   4   9       23.93       17.10      4.05 o
  -7   4   9        2.92        6.50      4.82 o
  -6   4   9       26.39       18.16      6.17 o
  -5   4   9        5.41        1.53      1.78 o
  -4   4   9       40.64       31.38      5.05 o
  -3   4   9       11.10        6.75      1.96 o
  -2   4   9      148.17      155.22      6.86 o
  -1   4   9        5.52       17.37      2.20 o
   0   4   9       28.09       26.06      2.55 o
   1   4   9        0.46        1.66      3.02 o
   2   4   9       61.64       39.70      8.58 o
   3   4   9        0.51        3.38      0.97 o
   4   4   9       54.75       39.40      6.60 o
   5   4   9       14.60        8.28      2.67 o
   6   4   9      101.21       77.09      9.04 o
   7   4   9      165.40      161.59     19.56 o
   8   4   9       15.80        8.55      2.81 o
   9   4   9       47.28       53.23      5.54 o
 -12   5   9        4.19        9.32      4.21 o
 -11   5   9       16.93       15.41      4.62 o
 -10   5   9        8.90        9.32      3.48 o
  -9   5   9        0.52        4.32      2.56 o
  -8   5   9        0.31        1.72      4.55 o
  -7   5   9      112.01      115.24     20.53 o
  -6   5   9       18.06       26.07      3.40 o
  -5   5   9      104.73       67.26     24.48 o
  -4   5   9       39.86       34.30      3.84 o
  -3   5   9      463.44      505.46     20.57 o
  -2   5   9       23.03       23.40      2.08 o
  -1   5   9      904.83      922.08     15.51 o
   0   5   9       34.48       18.64      2.11 o
   1   5   9       29.26       22.75      5.75 o
   2   5   9      320.68      297.51     14.28 o
   3   5   9      287.46      261.46     12.01 o
   4   5   9       13.03       12.75      4.05 o
   5   5   9        5.01        0.78      0.71 o
   6   5   9       10.65        5.51      1.85 o
   7   5   9        1.56        6.72      2.76 o
   8   5   9        0.06        7.27      2.52 o
   9   5   9      177.10      206.91     28.65 o
 -11   6   9        5.24        0.99      2.01 o
 -10   6   9      177.90      196.83     15.20 o
  -9   6   9        0.28        6.99      4.69 o
  -8   6   9       61.08       47.29      8.69 o
  -7   6   9      146.51      140.56     22.43 o
  -6   6   9      184.32      163.93      8.49 o
  -5   6   9        4.30        3.40      2.18 o
  -4   6   9        1.58        3.38      1.70 o
  -3   6   9        0.86        3.18      1.34 o
  -2   6   9       13.27       12.32      2.12 o
  -1   6   9     1661.35     1779.35     23.20 o
   0   6   9      400.28      377.23     15.63 o
   1   6   9        9.39        6.67      1.55 o
   2   6   9        3.39        3.13      1.41 o
   3   6   9       18.61       10.31      5.22 o
   4   6   9       44.02       38.79      6.36 o
   5   6   9       81.04       86.14      7.67 o
   6   6   9        0.23        3.16      4.40 o
   7   6   9        5.15        7.33      7.03 o
   8   6   9       30.36       11.31     11.17 o
 -10   7   9       16.72       10.69      3.48 o
  -9   7   9       40.95       26.05      5.56 o
  -8   7   9       23.00       29.50      6.45 o
  -7   7   9        5.70        7.31      1.66 o
  -6   7   9      149.52      134.93     11.13 o
  -5   7   9      110.88      112.23     11.66 o
  -4   7   9       66.18       45.87      5.33 o
  -3   7   9       82.18       76.91      5.25 o
  -2   7   9        0.97        1.75      1.29 o
  -1   7   9      187.16      179.50      9.40 o
   0   7   9      251.29      181.68     28.62 o
   1   7   9       13.89       12.33      1.92 o
   2   7   9      164.91      165.17      7.53 o
   3   7   9      146.03      195.13      9.99 o
   4   7   9      219.86      245.65     13.81 o
   5   7   9       33.08       39.58      5.72 o
   6   7   9       87.85       69.29      8.36 o
   7   7   9       83.52       78.57     10.52 o
  -9   8   9       46.54       44.20      9.05 o
  -8   8   9        7.82       10.15      2.44 o
  -7   8   9       24.64       29.49      3.96 o
  -6   8   9       95.30      112.16      7.25 o
  -5   8   9       21.49        9.38      5.03 o
  -4   8   9        0.94        9.73      2.22 o
  -3   8   9        2.58        2.19      1.13 o
  -2   8   9      384.11      403.89     14.14 o
  -1   8   9       40.45       35.55      4.03 o
   0   8   9        0.10        6.31      2.08 o
   1   8   9       14.82       17.90      4.21 o
   2   8   9       15.62       11.24      2.59 o
   3   8   9       18.58       11.78      3.68 o
   4   8   9       44.91       46.54      5.57 o
   5   8   9        5.38        6.78      2.44 o
   6   8   9       38.96       40.83     10.02 o
  -8   9   9       43.73       44.48      7.48 o
  -7   9   9       41.04       38.79      4.69 o
  -6   9   9        0.54        5.48      1.70 o
  -5   9   9        2.55       11.42      2.58 o
  -4   9   9        5.14        3.16      2.52 o
  -3   9   9       32.98       31.28      3.23 o
  -2   9   9        6.78        7.00      2.05 o
  -1   9   9       73.83       60.32      6.22 o
   0   9   9        4.92        8.00      3.59 o
   1   9   9        1.91        3.01      2.02 o
   2   9   9       29.37       34.25      4.18 o
   3   9   9       96.29      105.46      7.97 o
   4   9   9        8.23       12.49      2.51 o
   5   9   9        6.59        7.44      7.42 o
  -7  10   9        0.61        3.33      2.43 o
  -6  10   9       51.45       33.02      4.41 o
  -5  10   9       12.33        9.89      2.17 o
  -4  10   9      117.62      109.87      8.40 o
  -3  10   9       36.27       22.29      3.88 o
  -2  10   9       63.20       50.93      4.56 o
  -1  10   9      144.54      140.03      9.98 o
   0  10   9       13.71        6.28      2.24 o
   1  10   9       69.89       59.36      6.67 o
   2  10   9       18.33       12.10      3.93 o
   3  10   9       38.80       35.84      6.08 o
   4  10   9       71.43       71.57      5.42 o
  -4  11   9       22.38       21.95      7.37 o
  -3  11   9      197.15      212.73     20.01 o
  -2  11   9      154.28      169.84     10.69 o
  -1  11   9       62.62       73.47      9.81 o
   0  11   9      231.67      205.84     17.47 o
   1  11   9        0.75        9.30      2.17 o
 -13   0  10        0.42       14.16      5.19 o
 -12   0  10      329.40      373.23     39.13 o
 -11   0  10       26.35       15.21      5.97 o
 -10   0  10      253.16      276.15     21.96 o
  -9   0  10      215.81      225.29     13.95 o
  -8   0  10      758.56      693.36     29.81 o
  -7   0  10        2.63       16.49      7.00 o
  -6   0  10       26.50       17.72      6.47 o
  -5   0  10       64.87       34.69      5.84 o
  -4   0  10        8.64        6.13      5.65 o
  -3   0  10      661.83      698.79     10.85 o
  -2   0  10       13.46       11.92      2.53 o
  -1   0  10       86.82       29.09      2.81 o
   0   0  10     5762.19     5626.57     76.92 o
   1   0  10       69.21       98.21      8.48 o
   2   0  10       77.06       74.97     12.28 o
   3   0  10     1409.04     1398.06     28.33 o
   4   0  10      963.55      896.34     35.42 o
   5   0  10     2145.13     2078.09     39.80 o
   6   0  10      108.23       95.65     16.11 o
   7   0  10      144.33      141.87     15.21 o
   8   0  10       40.09       51.22      9.80 o
   9   0  10       12.22       11.34      6.51 o
 -13   1  10       24.27       30.67      4.52 o
 -12   1  10       79.93       84.30     14.34 o
 -11   1  10      155.28      170.64     10.30 o
 -10   1  10       49.46       44.94      7.01 o
  -9   1  10      690.79      670.92     22.55 o
  -8   1  10      273.28      213.02     27.66 o
  -7   1  10       54.67       51.45      6.41 o
  -6   1  10      208.94      190.11      9.59 o
  -5   1  10      207.58      220.55      5.03 o
  -4   1  10       12.11        7.98      2.07 o
  -3   1  10      446.85      503.75      7.57 o
  -2   1  10       95.37       87.27      3.47 o
  -1   1  10      126.30      108.26      3.81 o
   0   1  10     1198.17     1156.75     10.41 o
   1   1  10       30.99       32.68      2.77 o
   2   1  10      866.25      885.80     15.13 o
   3   1  10       20.54       12.18      4.41 o
   4   1  10        4.56       16.01      3.64 o
   5   1  10      678.30      652.81     14.07 o
   6   1  10      108.79      118.90      9.36 o
   7   1  10       11.84       22.05      3.74 o
   8   1  10       25.95       22.19      3.90 o
   9   1  10        0.21        1.45      3.71 o
 -12   2  10       51.84       37.27     13.44 o
 -11   2  10       38.21       30.17      5.32 o
 -10   2  10      765.37      799.07     59.05 o
  -9   2  10       20.39       19.97      6.06 o
  -8   2  10      581.42      591.82     26.17 o
  -7   2  10     1425.92     1462.45     27.98 o
  -6   2  10        2.83        3.39      2.38 o
  -5   2  10      307.57      342.53     16.11 o
  -4   2  10        0.54        3.92      1.28 o
  -3   2  10      202.72      225.49      7.86 o
  -2   2  10     1382.94     1410.61     11.98 o
  -1   2  10       10.84        3.59      0.85 o
   0   2  10      178.50      210.35      2.94 o
   1   2  10     2498.37     2559.05     26.51 o
   2   2  10      282.90      312.05      8.96 o
   3   2  10      924.43      925.46     19.85 o
   4   2  10      747.17      726.98     17.39 o
   5   2  10       52.39       60.31      7.76 o
   6   2  10       82.78       88.24     11.79 o
   7   2  10      244.34      277.04     27.22 o
   8   2  10        0.38        3.02      2.84 o
   9   2  10       55.71       59.76      6.71 o
 -12   3  10       74.24       92.65     14.93 o
 -11   3  10       27.89       25.90      4.92 o
 -10   3  10        0.11        9.88      4.86 o
  -9   3  10      417.39      403.08     63.98 o
  -8   3  10      461.09      478.53     16.96 o
  -7   3  10      308.87      342.85     19.81 o
  -6   3  10      151.70      150.17     12.46 o
  -5   3  10     1093.77     1091.61     37.19 o
  -4   3  10       90.40      130.63      7.36 o
  -3   3  10      708.41      700.43     22.45 o
  -2   3  10       23.07       23.14      1.96 o
  -1   3  10      491.09      485.48      5.04 o
   0   3  10     1556.23     1575.34     13.25 o
   1   3  10      585.22      569.69      9.38 o
   2   3  10     2034.12     2033.12     30.86 o
   3   3  10      438.18      436.82     40.40 o
   4   3  10     1023.89      922.93     72.98 o
   5   3  10      760.16      763.88     36.70 o
   6   3  10       83.14       84.21      9.76 o
   7   3  10      256.96      277.25     38.60 o
   8   3  10       43.74       22.73      9.20 o
   9   3  10       42.54       40.27      7.63 o
 -12   4  10       10.18       17.95      4.32 o
 -11   4  10       34.18       24.30      4.97 o
 -10   4  10      130.77      148.50     22.15 o
  -9   4  10      103.29      125.91      8.11 o
  -8   4  10      197.24      207.25     14.39 o
  -7   4  10      799.85      833.87     64.39 o
  -6   4  10        1.82        3.19      1.71 o
  -5   4  10        6.06        7.03      2.47 o
  -4   4  10       21.84        4.15      2.55 o
  -3   4  10      219.74      215.04      8.66 o
  -2   4  10      235.24      208.89      4.74 o
  -1   4  10      191.89      220.39      5.07 o
   0   4  10     1284.94     1334.53     14.22 o
   1   4  10       45.21       34.21      3.14 o
   2   4  10        0.54        7.99      2.44 o
   3   4  10     2014.76     1909.39     41.37 o
   4   4  10      229.52      225.22     16.08 o
   5   4  10       33.22       35.31      6.23 o
   6   4  10      814.95      765.93     40.41 o
   7   4  10       61.77       43.21      5.32 o
   8   4  10        1.96        4.96      6.74 o
   9   4  10       43.98       40.11      9.08 o
 -11   5  10       90.06       72.59     12.47 o
 -10   5  10       19.73        9.49      5.08 o
  -9   5  10      448.82      533.59     53.19 o
  -8   5  10       99.36       81.56     10.17 o
  -7   5  10       62.99       58.38     11.60 o
  -6   5  10     1428.04     1551.70     75.05 o
  -5   5  10       51.65       38.55      3.75 o
  -4   5  10      106.97      101.80      5.95 o
  -3   5  10      272.76      303.46      8.15 o
  -2   5  10       19.93       15.86      2.75 o
  -1   5  10      719.00      660.46     19.00 o
   0   5  10      211.09      199.54      7.10 o
   1   5  10      864.14      829.17     10.74 o
   2   5  10     1474.40     1537.88     44.41 o
   3   5  10      156.37      139.75      8.10 o
   4   5  10     1042.66     1069.12     66.83 o
   5   5  10      384.09      366.75     13.59 o
   6   5  10       34.27       26.52      8.87 o
   7   5  10       56.30       46.21      6.40 o
   8   5  10        0.03       -0.07     11.03 o
 -11   6  10      101.50      116.96     13.30 o
 -10   6  10       49.74       43.12      6.13 o
  -9   6  10        0.29       13.72      4.02 o
  -8   6  10      364.89      353.78     43.17 o
  -7   6  10      163.31      169.33     20.52 o
  -6   6  10      141.68      125.18      5.96 o
  -5   6  10       82.21       87.31      5.35 o
  -4   6  10      236.25      222.60     12.96 o
  -3   6  10        1.81        2.04      0.85 o
  -2   6  10      111.20      103.62      4.79 o
  -1   6  10      811.70      852.21     19.33 o
   0   6  10      117.86      116.41      9.23 o
   1   6  10     1499.19     1518.50     18.67 o
   2   6  10       45.50       39.59      5.22 o
   3   6  10      379.20      391.71     16.41 o
   4   6  10      986.59     1078.90     27.11 o
   5   6  10       79.40       75.05      9.81 o
   6   6  10      290.75      310.32     20.88 o
   7   6  10       40.68       45.44     19.63 o
 -10   7  10       42.04       42.29      7.38 o
  -9   7  10      181.14      221.17     18.51 o
  -8   7  10       25.00       18.85      3.76 o
  -7   7  10       52.33       72.39      6.28 o
  -6   7  10       19.14       20.77      3.20 o
  -5   7  10       65.76       63.92      8.75 o
  -4   7  10        1.90        4.00      3.47 o
  -3   7  10      290.72      296.06      8.35 o
  -2   7  10       24.45       25.68      3.49 o
  -1   7  10      274.82      290.49     12.62 o
   0   7  10       12.10        3.75      1.34 o
   1   7  10       79.52       68.13      6.82 o
   2   7  10      970.88      984.63     14.11 o
   3   7  10      182.04      207.61     20.02 o
   4   7  10      128.52      127.27     12.74 o
   5   7  10      471.27      547.85     35.45 o
   6   7  10       98.07       81.29     11.31 o
   7   7  10       45.09       71.78      8.18 o
  -9   8  10       76.56      101.83      8.71 o
  -8   8  10       40.18       55.85      6.50 o
  -7   8  10      142.25      145.52     11.87 o
  -6   8  10        0.09        2.86      2.15 o
  -5   8  10      186.00      204.31     11.59 o
  -4   8  10        8.56       10.86      2.13 o
  -3   8  10       97.06      122.32     10.33 o
  -2   8  10       53.23       89.98      9.70 o
  -1   8  10       61.64       63.69      6.48 o
   0   8  10      220.47      210.80     10.56 o
   1   8  10      263.59      282.07     13.57 o
   2   8  10       58.93       44.26      5.75 o
   3   8  10       88.62      105.80      9.81 o
   4   8  10       20.85       22.53      3.75 o
   5   8  10      152.01      153.85     14.99 o
   6   8  10       58.86       69.14     10.84 o
  -8   9  10      127.15      144.37     10.32 o
  -7   9  10        9.21       18.40      4.15 o
  -6   9  10       74.80       75.76      8.34 o
  -5   9  10       15.62        9.54      2.60 o
  -4   9  10       59.90       66.30      6.12 o
  -3   9  10        8.09        5.49      1.60 o
  -2   9  10       38.67       40.95      4.70 o
  -1   9  10      263.36      250.97     12.99 o
   0   9  10        0.67        3.82      1.32 o
   1   9  10       48.05       36.50      4.82 o
   2   9  10       24.43       21.27      5.78 o
   3   9  10       31.97       28.19      6.94 o
   4   9  10        4.00        3.54      1.56 o
   5   9  10        0.44        9.34      5.11 o
  -6  10  10        1.49        6.52      3.16 o
  -5  10  10      154.69      179.88     15.89 o
  -4  10  10       11.97       17.21      2.98 o
  -3  10  10       17.85       16.59      2.77 o
  -2  10  10       89.83      114.72      9.22 o
  -1  10  10      107.28       80.91      9.36 o
   0  10  10       86.18       98.18      8.25 o
   1  10  10       30.86       26.42      3.55 o
   2  10  10       38.41       26.53      4.58 o
   3  10  10        0.57        8.42      2.75 o
  -3  11  10        0.21        9.23      2.60 o
  -2  11  10        1.12        7.93      1.97 o
  -1  11  10       30.51       48.33     11.79 o
   0  11  10        0.66       10.83      3.51 o
 -12   1  11        0.57       12.13      3.76 o
 -11   1  11        2.99        1.97      2.41 o
 -10   1  11        6.56        3.61      7.80 o
  -9   1  11       40.12       40.05      6.71 o
  -8   1  11        0.01       -0.09      3.15 o
  -7   1  11        1.35        9.43      4.79 o
  -6   1  11       46.89       35.41      8.51 o
  -5   1  11      129.44      134.40      7.93 o
  -4   1  11      286.70      295.38      4.84 o
  -3   1  11        7.68        8.53      1.40 o
  -2   1  11       87.86       95.05      4.94 o
  -1   1  11       35.24       34.52      2.62 o
   0   1  11       80.09       56.75      3.59 o
   1   1  11       76.59       58.27      4.89 o
   2   1  11        1.25        1.50      2.63 o
   3   1  11      100.90      105.82      6.25 o
   4   1  11      191.82      215.12      9.93 o
   5   1  11      179.80      182.06     13.82 o
   6   1  11      122.41      133.14      8.39 o
   7   1  11       12.00        5.06      3.51 o
   8   1  11      103.91      107.19      9.48 o
   9   1  11       63.47       92.71      8.71 o
 -12   2  11       66.27       71.45      9.22 o
 -11   2  11      157.36      138.04      9.74 o
 -10   2  11       50.52       56.90      7.16 o
  -9   2  11        6.76       13.30      3.85 o
  -8   2  11       43.60       51.55      6.73 o
  -7   2  11        8.45       14.65      2.67 o
  -6   2  11       33.02       44.05      6.03 o
  -5   2  11        3.79        1.79      2.74 o
  -4   2  11        2.14       10.03      2.77 o
  -3   2  11     1147.34     1197.76     14.68 o
  -2   2  11       32.46       37.15      2.41 o
  -1   2  11      183.17      216.59      4.39 o
   0   2  11        0.14        2.74      0.85 o
   1   2  11      329.94      351.87     18.97 o
   2   2  11       20.94       26.01      3.81 o
   3   2  11      419.69      461.19     13.48 o
   4   2  11      481.77      451.15     14.58 o
   5   2  11       15.57       10.28      4.60 o
   6   2  11      165.18      166.80     12.52 o
   7   2  11        0.14        7.88      2.70 o
   8   2  11       15.53       14.09      2.74 o
   9   2  11        5.03        4.18      2.63 o
 -12   3  11        0.29        4.55      2.96 o
 -11   3  11        0.03        8.45      4.13 o
 -10   3  11       25.28       20.37      4.36 o
  -9   3  11      127.94      110.22      6.42 o
  -8   3  11      136.29      135.90      7.42 o
  -7   3  11      173.52      161.04      8.85 o
  -6   3  11      188.51      220.98     10.26 o
  -5   3  11     1144.48     1128.80     17.41 o
  -4   3  11     1507.18     1551.37     43.37 o
  -3   3  11        0.17        3.13      1.18 o
  -2   3  11      437.31      438.63      7.48 o
  -1   3  11      643.60      717.69      7.32 o
   0   3  11       20.45       15.16      2.48 o
   1   3  11       11.83        9.42      2.65 o
   2   3  11      725.40      777.87     16.90 o
   3   3  11      215.76      235.16     20.76 o
   4   3  11      141.55      167.89     10.51 o
   5   3  11       73.07       60.87     11.06 o
   6   3  11       74.78       86.14      8.80 o
   7   3  11       27.83       24.73      4.25 o
   8   3  11       44.10       47.52      7.63 o
 -12   4  11        1.15       -2.00      3.78 o
 -11   4  11        8.30       13.95      6.13 o
 -10   4  11        1.28        6.85      2.08 o
  -9   4  11       19.36       19.16      4.56 o
  -8   4  11       33.34       36.38      5.71 o
  -7   4  11      347.07      369.44     22.87 o
  -6   4  11      107.62      115.62     11.92 o
  -5   4  11      340.77      334.13     43.60 o
  -4   4  11       70.19       45.49     13.67 o
  -3   4  11      399.80      440.69     10.82 o
  -2   4  11       84.44       77.75      5.78 o
  -1   4  11      372.83      342.18      6.73 o
   0   4  11      474.31      508.98     14.32 o
   1   4  11      198.45      192.37      8.80 o
   2   4  11      186.03      159.52     16.77 o
   3   4  11        0.04        2.07      5.00 o
   4   4  11        6.10        1.53      3.58 o
   5   4  11       27.31       18.08      5.92 o
   6   4  11       32.25       27.18      8.03 o
   7   4  11       12.54        4.51      3.68 o
   8   4  11       97.80      118.67     13.54 o
 -11   5  11        0.39        6.40      5.82 o
 -10   5  11        6.02        8.84      2.80 o
  -9   5  11        8.50       18.41     10.38 o
  -8   5  11       44.27       48.98      6.47 o
  -7   5  11       11.02        4.02      2.71 o
  -6   5  11       28.75       28.27      3.85 o
  -5   5  11      187.06      203.17     13.06 o
  -4   5  11       22.64       14.52      2.96 o
  -3   5  11        6.70       11.73      1.87 o
  -2   5  11      567.80      585.01      8.45 o
  -1   5  11      281.87      265.83     10.71 o
   0   5  11        1.34        2.10      1.29 o
   1   5  11       41.99       46.30      3.74 o
   2   5  11       26.37       25.98      2.94 o
   3   5  11       18.96       27.08      5.84 o
   4   5  11        0.03       17.59      4.90 o
   5   5  11       41.98       34.51      6.40 o
   6   5  11        1.14        7.00      8.13 o
   7   5  11      131.58      128.69     10.20 o
   8   5  11       21.83       29.00     12.39 o
 -11   6  11       13.58       11.38      4.04 o
 -10   6  11        8.01       13.50      3.51 o
  -9   6  11        2.00        2.12      1.90 o
  -8   6  11       10.81        9.16      9.95 o
  -7   6  11      109.66      124.26     11.41 o
  -6   6  11       31.11       33.62      3.31 o
  -5   6  11       38.65       64.49      6.24 o
  -4   6  11      188.35      161.30     12.14 o
  -3   6  11       32.15       29.15      2.75 o
  -2   6  11       14.65        5.12      1.06 o
  -1   6  11       23.21       19.37      3.73 o
   0   6  11        9.70        7.51      2.44 o
   1   6  11       81.84       86.44      6.97 o
   2   6  11      540.59      568.62     18.13 o
   3   6  11      100.41      104.46      8.19 o
   4   6  11        0.66        5.41      8.30 o
   5   6  11       53.71       81.66     15.23 o
   6   6  11        6.31       10.89      4.52 o
   7   6  11       67.25       71.89      9.97 o
 -10   7  11        8.36       13.94      5.70 o
  -9   7  11       12.58       14.43      7.06 o
  -8   7  11        3.31        6.04      3.14 o
  -7   7  11       75.31       71.34      8.21 o
  -6   7  11       20.00       10.15      4.38 o
  -5   7  11        7.65       10.29      4.28 o
  -4   7  11      196.22      189.63      4.67 o
  -3   7  11        8.23        4.27      2.21 o
  -2   7  11        8.16       16.90      2.73 o
  -1   7  11       68.25       71.15      6.10 o
   0   7  11        0.00        0.74      1.30 o
   1   7  11       56.77       51.05      5.21 o
   2   7  11      173.63      162.85      8.00 o
   3   7  11       31.03       12.58      3.65 o
   4   7  11       28.65       25.66      4.37 o
   5   7  11        5.37        4.77      7.39 o
   6   7  11        6.26        2.75      3.73 o
  -9   8  11       39.66       64.65      8.09 o
  -8   8  11        5.14       11.12      4.23 o
  -7   8  11        1.11        1.78      2.79 o
  -6   8  11       28.48       13.83      4.38 o
  -5   8  11        2.41        3.49      1.75 o
  -4   8  11       21.25       17.13      2.58 o
  -3   8  11      223.17      202.03     15.09 o
  -2   8  11       39.62       37.36      4.05 o
  -1   8  11      138.75      130.21      7.90 o
   0   8  11       21.55       25.56      4.29 o
   1   8  11        5.02        7.02      2.17 o
   2   8  11       46.43       51.51      5.81 o
   3   8  11        0.15        6.77      4.21 o
   4   8  11      105.86       74.31     11.92 o
   5   8  11      152.37      171.70     26.47 o
  -8   9  11        5.58        5.56      2.67 o
  -7   9  11       14.75       11.52      4.36 o
  -6   9  11       29.98       17.95      3.35 o
  -5   9  11       29.81       25.19      2.86 o
  -4   9  11       73.72       74.19      6.21 o
  -3   9  11       26.34       21.21      3.43 o
  -2   9  11      148.00      159.39      9.83 o
  -1   9  11        9.67        8.79      3.32 o
   0   9  11        0.99        8.54      2.54 o
   1   9  11       26.01       21.59      4.48 o
   2   9  11        0.32        6.77      4.35 o
   3   9  11       97.53       91.11      8.82 o
   4   9  11        3.93        9.86      2.58 o
  -6  10  11        2.97        5.11      3.96 o
  -5  10  11       98.12       82.53     10.42 o
  -4  10  11        0.17        0.74      4.52 o
  -3  10  11       33.71       35.03      5.09 o
  -2  10  11        7.98        7.89      3.26 o
  -1  10  11       24.09       21.03      3.72 o
   0  10  11        0.15        7.47      2.60 o
   1  10  11        3.37        4.03      3.13 o
   2  10  11       42.31       40.29      4.03 o
 -12   0  12       55.93       44.79     10.01 o
 -11   0  12       57.67       45.92     14.79 o
 -10   0  12      262.70      270.48     24.01 o
  -9   0  12      286.87      290.59     24.24 o
  -8   0  12      358.61      328.05     31.89 o
  -7   0  12      247.69      253.36     13.16 o
  -6   0  12       72.05       34.46      5.38 o
  -5   0  12        6.22        1.52      2.95 o
  -4   0  12      537.24      492.30     21.73 o
  -3   0  12      134.14      125.85      8.28 o
  -2   0  12       55.03       89.73      9.15 o
  -1   0  12     4140.62     4371.66     92.77 o
   0   0  12     1332.81     1473.98     21.47 o
   1   0  12      307.37      299.37     12.25 o
   2   0  12      532.44      541.56     37.04 o
   3   0  12      233.89      286.20     31.43 o
   4   0  12     2146.45     2211.41    111.73 o
   5   0  12      266.53      272.89     15.58 o
   6   0  12       82.09       91.31     11.52 o
   7   0  12      267.43      289.68     27.22 o
   8   0  12      243.33      280.33     20.29 o
 -12   1  12       14.99       13.60      4.67 o
 -11   1  12      264.41      273.43     10.82 o
 -10   1  12      135.60      123.23      8.48 o
  -9   1  12      121.47      120.26      8.69 o
  -8   1  12      439.66      436.50     25.57 o
  -7   1  12      506.40      478.76     15.71 o
  -6   1  12       22.79       24.74      4.30 o
  -5   1  12       70.56       63.92      6.00 o
  -4   1  12       38.20       30.05      3.77 o
  -3   1  12     1205.47     1225.64     25.22 o
  -2   1  12     1889.69     2045.13     19.38 o
  -1   1  12      452.58      475.35      6.23 o
   0   1  12      345.35      296.86      6.92 o
   1   1  12     1232.38     1259.25     14.60 o
   2   1  12       43.08       59.14      4.00 o
   3   1  12      363.14      351.57     10.95 o
   4   1  12      317.77      296.50     12.24 o
   5   1  12      235.37      223.30      9.18 o
   6   1  12      620.45      667.27     13.25 o
   7   1  12       40.25       45.69      5.77 o
   8   1  12        8.56       21.02      9.29 o
 -12   2  12        4.79       10.45      3.58 o
 -11   2  12       86.61       80.65      8.33 o
 -10   2  12       10.19        6.82      2.49 o
  -9   2  12     1082.32     1129.74     31.16 o
  -8   2  12        4.22        5.09      2.14 o
  -7   2  12       13.63        7.24      2.65 o
  -6   2  12      108.46      108.70     17.36 o
  -5   2  12       28.65       22.15      3.14 o
  -4   2  12       68.49       89.08      7.64 o
  -3   2  12      725.59      699.12      8.82 o
  -2   2  12      532.10      517.32      6.94 o
  -1   2  12     1697.64     1661.20     15.37 o
   0   2  12      717.71      729.46     12.99 o
   1   2  12       11.13       10.36      2.05 o
   2   2  12        0.91       10.27      2.24 o
   3   2  12      249.69      228.67     10.99 o
   4   2  12      152.64      155.31      5.56 o
   5   2  12       22.92       27.15      4.44 o
   6   2  12      270.87      293.17     18.11 o
   7   2  12       10.51       14.55      3.81 o
   8   2  12       45.55       43.97      5.02 o
 -12   3  12       25.14       23.05      8.12 o
 -11   3  12       12.59        8.95      5.12 o
 -10   3  12      205.66      200.24     12.29 o
  -9   3  12       70.22       60.01      8.00 o
  -8   3  12      368.53      366.31     10.09 o
  -7   3  12       79.75       80.35      6.38 o
  -6   3  12       30.71       20.14      4.86 o
  -5   3  12      457.99      433.35     13.98 o
  -4   3  12       66.20       66.80      7.92 o
  -3   3  12     1454.56     1501.04     28.16 o
  -2   3  12     1497.10     1528.39     15.26 o
  -1   3  12      291.15      267.30      4.95 o
   0   3  12      568.77      566.05      7.58 o
   1   3  12      773.02      803.57     12.06 o
   2   3  12        6.68        8.99      2.74 o
   3   3  12        6.14        6.68      2.98 o
   4   3  12      127.74      135.89      7.66 o
   5   3  12       77.17       70.55     10.98 o
   6   3  12       77.24       74.75      9.21 o
   7   3  12      183.94      192.61     11.40 o
   8   3  12      101.39      109.45     10.99 o
 -12   4  12       28.92       44.33      6.49 o
 -11   4  12       17.68       15.94      4.88 o
 -10   4  12      112.85      140.06     11.63 o
  -9   4  12       50.36       49.86      6.83 o
  -8   4  12      223.72      195.03     32.26 o
  -7   4  12        1.03       -1.45      2.79 o
  -6   4  12       11.82       12.44      5.81 o
  -5   4  12        1.76        3.54      4.65 o
  -4   4  12      335.61      338.95     10.24 o
  -3   4  12       86.71       89.98      5.15 o
  -2   4  12       11.72        8.36      1.66 o
  -1   4  12     2939.86     3015.70     27.67 o
   0   4  12     3232.59     3174.59     69.78 o
   1   4  12      243.24      242.07      9.01 o
   2   4  12      161.08      131.32     14.20 o
   3   4  12       21.11       21.66      4.53 o
   4   4  12      266.00      227.20     23.67 o
   5   4  12      248.80      234.18     19.72 o
   6   4  12        9.44        9.71      3.57 o
   7   4  12      254.34      252.30     20.09 o
 -11   5  12       52.50       63.04     15.34 o
 -10   5  12      119.59      101.85      7.85 o
  -9   5  12       57.30       55.28      7.33 o
  -8   5  12        0.22        6.88      2.04 o
  -7   5  12       78.53       74.45     10.13 o
  -6   5  12       93.61       88.26      8.90 o
  -5   5  12       51.63       34.29      3.99 o
  -4   5  12      221.34      219.66     10.44 o
  -3   5  12       46.48       42.94      5.22 o
  -2   5  12     2999.03     3094.11     58.50 o
  -1   5  12     1154.20     1202.37     18.00 o
   0   5  12        3.93        3.42      0.99 o
   1   5  12     2079.10     2227.44     27.52 o
   2   5  12      636.85      594.83     11.67 o
   3   5  12      154.68      139.29      6.49 o
   4   5  12      551.49      566.38     15.68 o
   5   5  12      454.29      414.11     15.96 o
   6   5  12      418.56      502.50     29.35 o
   7   5  12        0.08       -1.49      4.51 o
 -10   6  12       28.70       24.77      7.12 o
  -9   6  12      333.90      364.61     33.94 o
  -8   6  12       67.65       71.25      8.67 o
  -7   6  12        0.29        4.45      4.47 o
  -6   6  12       83.26      129.89      9.41 o
  -5   6  12       47.26       45.35      5.09 o
  -4   6  12       76.53       78.17      5.99 o
  -3   6  12       70.44       60.32      5.07 o
  -2   6  12       45.69       37.62      4.21 o
  -1   6  12      447.48      471.97      7.55 o
   0   6  12     1243.94     1347.81     40.26 o
   1   6  12      209.61      193.16      4.99 o
   2   6  12       14.54        9.53      1.72 o
   3   6  12        1.11        6.84     10.67 o
   4   6  12        5.89       21.42      4.86 o
   5   6  12       24.21       22.53     13.16 o
   6   6  12        3.38        6.26      3.62 o
 -10   7  12       65.37       54.88      9.05 o
  -9   7  12        2.79        3.43      4.82 o
  -8   7  12      151.31      177.77     18.89 o
  -7   7  12       49.67       49.67      6.26 o
  -6   7  12       25.90       25.69      3.36 o
  -5   7  12       15.37       25.57      5.85 o
  -4   7  12       31.43       25.27      2.82 o
  -3   7  12      661.14      685.18     21.59 o
  -2   7  12      393.07      387.11     12.32 o
  -1   7  12       30.11       22.24      2.94 o
   0   7  12      224.49      220.26     10.66 o
   1   7  12       68.58       64.03      5.87 o
   2   7  12       21.43       23.18      2.61 o
   3   7  12       71.48       68.01      8.89 o
   4   7  12       22.67       16.13     14.29 o
   5   7  12      117.41      127.71      9.09 o
   6   7  12      139.24      159.74     18.41 o
  -9   8  12       55.59       58.45      6.21 o
  -8   8  12       59.76       49.55     13.13 o
  -7   8  12       19.11       20.12      2.95 o
  -6   8  12       49.74       61.47      6.03 o
  -5   8  12        0.25        3.32      1.75 o
  -4   8  12      416.24      432.14     16.32 o
  -3   8  12       81.28       68.87      7.33 o
  -2   8  12      260.58      256.53     13.96 o
  -1   8  12      337.23      335.99     13.13 o
   0   8  12      135.10      123.14     10.64 o
   1   8  12       71.64       63.09      6.59 o
   2   8  12      156.34      150.46      7.96 o
   3   8  12       40.61       34.00      4.30 o
   4   8  12       69.39       67.17     11.42 o
  -7   9  12      205.93      217.29     15.61 o
  -6   9  12        7.90        6.54      2.03 o
  -5   9  12       71.16       77.51      8.40 o
  -4   9  12        6.82        7.06      1.72 o
  -3   9  12      323.35      358.19     16.31 o
  -2   9  12      217.34      213.16     15.75 o
  -1   9  12        3.34        6.29      1.94 o
   0   9  12      260.82      281.62     18.96 o
   1   9  12       40.20       37.09      5.45 o
   2   9  12        8.71        7.40      5.29 o
   3   9  12       18.88       24.83      3.78 o
  -5  10  12        0.04        5.67      2.57 o
  -4  10  12       48.82       39.51      5.17 o
  -3  10  12      121.52      143.39     10.34 o
  -2  10  12       23.17       38.30      4.91 o
  -1  10  12      130.54      118.46     10.12 o
   0  10  12       82.26       71.11      7.83 o
   1  10  12        1.90        5.64      3.14 o
 -12   1  13        7.23        8.44      9.85 o
 -11   1  13        1.90        5.49      2.73 o
 -10   1  13       17.84       15.19      6.73 o
  -9   1  13      122.79      109.97      9.28 o
  -8   1  13       12.10       24.97      9.28 o
  -7   1  13        5.48        2.26      1.93 o
  -6   1  13      185.95      182.80     11.84 o
  -5   1  13       54.94       54.71      3.51 o
  -4   1  13        0.92        3.80      0.96 o
  -3   1  13       25.44       20.50      3.81 o
  -2   1  13       50.31       56.32      4.10 o
  -1   1  13        0.04        4.42      2.38 o
   0   1  13       22.77       35.87      2.98 o
   1   1  13       85.68      110.67      8.28 o
   2   1  13       57.40       46.25      4.62 o
   3   1  13      244.34      233.46     10.24 o
   4   1  13        1.45        4.67      2.44 o
   5   1  13      518.73      588.97     17.90 o
   6   1  13        1.52        0.70      4.13 o
   7   1  13       43.38       56.08      6.42 o
   8   1  13      129.61      132.18     12.90 o
 -12   2  13        5.72        5.38      4.66 o
 -11   2  13        2.06        4.28      2.30 o
 -10   2  13       24.82       27.28      5.36 o
  -9   2  13       52.10       65.44      8.08 o
  -8   2  13       17.68        9.55      6.08 o
  -7   2  13        8.77        9.70      2.73 o
  -6   2  13       14.83        9.44      3.56 o
  -5   2  13      272.13      273.70     18.95 o
  -4   2  13       45.71       46.63      3.66 o
  -3   2  13      325.88      312.39      7.63 o
  -2   2  13       34.78       32.15      3.62 o
  -1   2  13       51.15       41.09      4.04 o
   0   2  13       78.90       81.26      4.35 o
   1   2  13        0.69        4.11      2.06 o
   2   2  13        6.77        6.86      3.63 o
   3   2  13        7.91        8.92      3.47 o
   4   2  13       21.19       15.12      2.79 o
   5   2  13        0.01       10.09      2.78 o
   6   2  13       22.41       15.50      4.17 o
   7   2  13        0.30        6.27      2.01 o
   8   2  13       29.47       36.26      3.09 o
 -12   3  13       20.38       21.72      8.82 o
 -11   3  13      112.53      118.86      9.03 o
 -10   3  13        1.65        4.06      2.92 o
  -9   3  13       50.94       49.40      6.80 o
  -8   3  13       74.80       78.64      9.92 o
  -7   3  13        5.92        3.86      3.18 o
  -6   3  13      353.99      321.47     10.90 o
  -5   3  13        8.39       13.67      2.56 o
  -4   3  13      444.07      428.50     15.42 o
  -3   3  13      236.53      209.18      7.52 o
  -2   3  13       38.62       39.04      2.21 o
  -1   3  13      591.70      633.70      9.16 o
   0   3  13       98.78       72.27      4.15 o
   1   3  13      331.65      314.16      6.62 o
   2   3  13      686.87      660.65     20.20 o
   3   3  13       26.54       29.17      4.32 o
   4   3  13        0.84        2.06      2.59 o
   5   3  13        6.73        9.25      5.04 o
   6   3  13      283.30      275.68     20.01 o
   7   3  13       40.87       48.31      9.72 o
 -11   4  13        2.23        4.97      4.54 o
 -10   4  13        0.29        3.06      2.48 o
  -9   4  13        7.87       20.24      4.42 o
  -8   4  13       48.81       48.85      6.76 o
  -7   4  13       52.31       69.30      9.38 o
  -6   4  13       65.06       75.46      8.15 o
  -5   4  13        3.13        0.11      2.27 o
  -4   4  13      106.90      108.87      4.59 o
  -3   4  13      541.36      528.42     10.58 o
  -2   4  13      361.50      336.92      6.33 o
  -1   4  13       33.81       25.88      2.07 o
   0   4  13      379.58      362.44      6.61 o
   1   4  13        6.26        4.93      2.14 o
   2   4  13       12.20        8.00      2.34 o
   3   4  13      206.36      185.42      9.07 o
   4   4  13       21.41       28.15      3.63 o
   5   4  13       72.24       72.97      9.64 o
   6   4  13       18.17       17.57      8.46 o
   7   4  13       69.81       64.42      8.52 o
 -11   5  13        5.10        7.95      4.23 o
 -10   5  13       13.02        9.39     10.61 o
  -9   5  13        0.93        7.15      2.30 o
  -8   5  13       99.18       92.35     11.23 o
  -7   5  13       75.79      105.40      8.11 o
  -6   5  13      298.84      337.70     14.12 o
  -5   5  13        0.12        3.69      2.11 o
  -4   5  13       17.95       12.58      2.03 o
  -3   5  13      642.13      702.40     18.76 o
  -2   5  13        2.38        4.87      1.93 o
  -1   5  13      820.79      836.82     18.11 o
   0   5  13       16.12        9.15      1.47 o
   1   5  13       43.40       36.34      3.30 o
   2   5  13      173.25      169.93     11.57 o
   3   5  13        1.94       20.59      4.07 o
   4   5  13        0.66        1.97      2.57 o
   5   5  13       48.61       60.63     12.00 o
   6   5  13        0.55       12.36      5.90 o
 -10   6  13       35.91       25.52      5.93 o
  -9   6  13       81.77       79.74     19.75 o
  -8   6  13       35.98       28.40     11.37 o
  -7   6  13      321.20      325.70     19.23 o
  -6   6  13      137.54      120.04      7.20 o
  -5   6  13      104.08      109.31      9.38 o
  -4   6  13       14.89       11.66      1.42 o
  -3   6  13      275.62      268.64      6.20 o
  -2   6  13      231.19      217.43      9.48 o
  -1   6  13      477.28      511.73      8.29 o
   0   6  13      258.53      248.87      7.76 o
   1   6  13       18.81       14.72      1.69 o
   2   6  13       23.34       15.38      2.52 o
   3   6  13       37.75       50.46      6.74 o
   4   6  13       35.43       27.39      4.40 o
   5   6  13        0.80        4.11      4.10 o
   6   6  13      136.45      157.25     19.23 o
  -9   7  13       12.48        4.95      2.60 o
  -8   7  13      268.35      293.71     25.05 o
  -7   7  13       23.04       23.48      3.65 o
  -6   7  13       38.14       38.49      4.54 o
  -5   7  13        0.16        7.15      1.25 o
  -4   7  13      288.27      312.35     14.21 o
  -3   7  13        5.28       13.15      3.06 o
  -2   7  13       72.43       69.48      5.34 o
  -1   7  13       74.65       79.41      5.38 o
   0   7  13        0.22        2.66      1.16 o
   1   7  13       12.00       11.59      1.94 o
   2   7  13        1.10        1.77      2.31 o
   3   7  13      102.55       87.72      6.55 o
   4   7  13        3.34        8.68      3.12 o
   5   7  13        0.01       12.56      5.06 o
  -8   8  13        1.17        3.06      2.16 o
  -7   8  13       12.05       16.84      3.08 o
  -6   8  13       26.78       29.78      5.09 o
  -5   8  13        0.02        2.48      1.32 o
  -4   8  13        4.63       13.68      2.75 o
  -3   8  13       25.08       19.52      3.32 o
  -2   8  13      181.52      188.27     16.25 o
  -1   8  13        4.08        5.50      1.44 o
   0   8  13       67.04       61.59      5.19 o
   1   8  13       51.19       59.50      8.85 o
   2   8  13      126.96      115.54      7.45 o
   3   8  13        0.26        5.63      3.03 o
   4   8  13       41.78       38.15      3.40 o
  -7   9  13       12.10        8.19      2.74 o
  -6   9  13        9.34        9.70      3.01 o
  -5   9  13        4.59       11.63      2.96 o
  -4   9  13       44.72       46.35      5.45 o
  -3   9  13       31.27       20.68      3.02 o
  -2   9  13        7.11        9.91      2.15 o
  -1   9  13        4.71        7.55      1.84 o
   0   9  13       46.66       44.62      5.59 o
   1   9  13       18.74       20.28      3.30 o
   2   9  13       12.71       12.89      2.99 o
  -3  10  13        4.46        4.84      2.50 o
  -2  10  13       23.58       21.90      3.44 o
  -1  10  13        0.11        1.43      4.11 o
 -12   0  14       22.35       13.03      7.00 o
 -11   0  14      298.18      315.54     23.38 o
 -10   0  14        5.07        8.38      3.29 o
  -9   0  14      113.84      110.28     10.27 o
  -8   0  14      662.26      681.55     17.64 o
  -7   0  14      108.06      121.55     11.61 o
  -6   0  14      207.27      180.55     25.90 o
  -5   0  14      682.00      706.79     22.75 o
  -4   0  14      213.29      202.08     12.72 o
  -3   0  14      127.18      120.11      6.72 o
  -2   0  14     1490.00     1667.81     26.45 o
  -1   0  14      491.40      493.15     12.16 o
   0   0  14      974.93     1014.60     18.87 o
   1   0  14       17.60        6.14      2.77 o
   2   0  14       23.08       15.77      2.76 o
   3   0  14      399.33      377.69      9.66 o
   4   0  14      810.12      851.83     30.39 o
   5   0  14      484.04      442.26     27.42 o
   6   0  14      241.38      279.61     15.76 o
   7   0  14       62.10       79.21      9.52 o
 -12   1  14       80.74       72.53      8.58 o
 -11   1  14       64.24       58.37      8.36 o
 -10   1  14      190.40      197.23      8.62 o
  -9   1  14      206.11      193.40     11.50 o
  -8   1  14        1.43        4.03      3.78 o
  -7   1  14      265.07      226.85     18.32 o
  -6   1  14     1192.69     1236.52     27.30 o
  -5   1  14        3.47       10.71      2.38 o
  -4   1  14      794.02      840.18     19.02 o
  -3   1  14      959.49      967.73     11.84 o
  -2   1  14      218.36      211.78      8.17 o
  -1   1  14     1421.73     1525.23     16.74 o
   0   1  14       55.80       64.57      4.41 o
   1   1  14      174.65      164.07      7.42 o
   2   1  14      202.85      220.41      9.55 o
   3   1  14      616.80      611.60     17.60 o
   4   1  14      484.11      506.05     12.14 o
   5   1  14       19.22       24.77      3.55 o
   6   1  14        6.09       11.43      2.82 o
   7   1  14      146.80      156.35      8.60 o
 -12   2  14        0.52        8.86      4.83 o
 -11   2  14       22.48       23.93      5.18 o
 -10   2  14       97.88      101.14      9.49 o
  -9   2  14       10.15        6.13      2.86 o
  -8   2  14      119.95      124.84      7.56 o
  -7   2  14      544.49      514.78     24.92 o
  -6   2  14       65.30       71.39      9.83 o
  -5   2  14      697.32      759.09     23.33 o
  -4   2  14      978.37     1004.47     23.36 o
  -3   2  14      146.93      142.95      6.69 o
  -2   2  14     1432.44     1541.12     19.15 o
  -1   2  14       59.48       61.78      3.65 o
   0   2  14      299.97      282.07      8.00 o
   1   2  14      291.70      287.72      7.11 o
   2   2  14     1094.39     1077.32     14.90 o
   3   2  14      158.15      153.05      8.66 o
   4   2  14       21.83       29.57      6.93 o
   5   2  14      125.20      141.88     10.92 o
   6   2  14      217.62      236.66     14.36 o
   7   2  14        8.93       11.61      2.97 o
 -11   3  14        9.53       25.58      7.99 o
 -10   3  14       19.86       22.56      5.53 o
  -9   3  14       67.74       69.93      8.59 o
  -8   3  14       40.81       38.49      5.38 o
  -7   3  14      115.01      128.24      6.82 o
  -6   3  14       67.62       55.07      4.55 o
  -5   3  14      803.79      798.45     34.37 o
  -4   3  14      267.76      241.06      7.97 o
  -3   3  14     1156.25     1204.89     25.25 o
  -2   3  14       15.26        6.82      1.34 o
  -1   3  14      238.63      236.85      8.59 o
   0   3  14      236.28      221.08      9.55 o
   1   3  14      373.44      384.18     16.05 o
   2   3  14      401.72      420.43     14.17 o
   3   3  14        2.24        7.52      2.16 o
   4   3  14      340.52      335.78     13.04 o
   5   3  14      303.34      318.78     15.95 o
   6   3  14       79.89       83.09     11.53 o
   7   3  14       98.96      118.11     12.38 o
 -11   4  14      101.70       97.48     17.84 o
 -10   4  14        9.00        8.86      3.53 o
  -9   4  14      268.56      287.71     11.21 o
  -8   4  14      377.18      378.67     41.79 o
  -7   4  14      158.76      166.08      5.51 o
  -6   4  14       84.88       90.42      9.00 o
  -5   4  14      157.37      174.97     11.68 o
  -4   4  14       19.88       13.42      1.55 o
  -3   4  14      176.18      168.34      5.37 o
  -2   4  14      127.34      106.98      3.78 o
  -1   4  14       13.40       10.59      2.20 o
   0   4  14      464.99      488.81      5.05 o
   1   4  14       65.62       75.04      6.08 o
   2   4  14       25.28       16.42      3.79 o
   3   4  14      406.80      428.09     12.85 o
   4   4  14       10.09        4.14      2.88 o
   5   4  14        5.16        3.69      4.30 o
   6   4  14      306.60      315.96     19.24 o
 -10   5  14      128.78      135.23     10.94 o
  -9   5  14       22.75       19.09      3.44 o
  -8   5  14       10.54        7.11      3.00 o
  -7   5  14       59.41       53.99     11.77 o
  -6   5  14      110.15      114.07      7.74 o
  -5   5  14       99.93      119.57      9.87 o
  -4   5  14       14.24       11.37      1.60 o
  -3   5  14        5.02        7.65      1.41 o
  -2   5  14      119.21       95.79      5.47 o
  -1   5  14        1.81        3.23      0.95 o
   0   5  14      122.27      117.99      5.51 o
   1   5  14       69.36       55.05      5.47 o
   2   5  14       10.84       18.07      3.80 o
   3   5  14       47.39       44.90      5.23 o
   4   5  14      232.72      249.75     12.23 o
   5   5  14      213.98      184.55     11.42 o
   6   5  14       23.73       33.69      4.37 o
 -10   6  14       17.49       17.28      5.08 o
  -9   6  14       82.65       89.93      8.75 o
  -8   6  14      102.46       95.74      9.95 o
  -7   6  14       37.54       44.78      6.29 o
  -6   6  14        0.68       -0.81      1.68 o
  -5   6  14       40.48       28.89      3.10 o
  -4   6  14       62.42       56.38      4.88 o
  -3   6  14        2.63        1.94      1.67 o
  -2   6  14        0.10        4.00      3.00 o
  -1   6  14       56.21       55.16      5.14 o
   0   6  14        0.05        2.13      1.84 o
   1   6  14      134.74      121.24      7.85 o
   2   6  14       76.46       62.76      6.48 o
   3   6  14      189.04      177.26      8.93 o
   4   6  14       83.83       84.34      9.05 o
   5   6  14      181.74      179.48     12.28 o
  -9   7  14      158.56      175.79     23.02 o
  -8   7  14        2.60        4.87      2.29 o
  -7   7  14      116.73      152.54     13.27 o
  -6   7  14      205.08      200.52      7.61 o
  -5   7  14      113.82      107.76      9.02 o
  -4   7  14      195.37      208.73     13.36 o
  -3   7  14      458.57      476.99     13.27 o
  -2   7  14        9.58        9.01      2.22 o
  -1   7  14      309.53      307.86     13.69 o
   0   7  14       58.10       46.87      4.18 o
   1   7  14       45.13       42.97      4.68 o
   2   7  14      210.06      184.52     12.43 o
   3   7  14        2.95        5.49      2.82 o
   4   7  14      144.92      122.24     17.24 o
  -8   8  14       92.02      112.96     14.87 o
  -7   8  14       66.05       48.87      8.20 o
  -6   8  14       19.49       12.02      1.82 o
  -5   8  14      619.10      637.07     73.07 o
  -4   8  14      220.09      198.50     12.01 o
  -3   8  14      139.62      148.62     11.24 o
  -2   8  14      323.65      357.50     13.74 o
  -1   8  14       12.55       10.86      2.13 o
   0   8  14       36.85       28.66      3.28 o
   1   8  14      144.03      127.47      8.84 o
   2   8  14      130.27      117.79      7.42 o
   3   8  14      251.22      288.56     28.51 o
  -6   9  14      172.40      191.41     21.03 o
  -5   9  14       13.80       12.84      2.78 o
  -4   9  14      178.97      183.01     12.01 o
  -3   9  14       51.41       55.74      6.08 o
  -2   9  14       44.64       44.57      4.72 o
  -1   9  14       91.12       68.10      6.24 o
   0   9  14        0.74        7.67      2.34 o
   1   9  14       99.04       87.48      8.07 o
 -11   1  15        4.26        1.75      3.16 o
 -10   1  15       15.23       16.39      3.64 o
  -9   1  15       49.07       47.71      7.60 o
  -8   1  15        0.01        4.63      4.79 o
  -7   1  15       48.29       46.83     11.62 o
  -6   1  15       72.38       46.98     22.43 o
  -5   1  15       85.45       70.82      6.25 o
  -4   1  15      576.66      565.91     11.41 o
  -3   1  15      159.63      144.74      5.60 o
  -2   1  15       50.12       37.15      3.49 o
  -1   1  15      212.90      238.63      8.84 o
   0   1  15      197.82      184.50      7.31 o
   1   1  15        0.89        8.91      2.12 o
   2   1  15      196.37      204.72      8.79 o
   3   1  15      266.93      249.80     11.59 o
   4   1  15      167.85      184.24     11.07 o
   5   1  15        0.13       10.62      2.76 o
   6   1  15        9.90       11.01      3.11 o
 -11   2  15       83.11       79.21      9.48 o
 -10   2  15        0.36        1.92      3.72 o
  -9   2  15       14.25        6.55      1.98 o
  -8   2  15       31.06       20.99      5.77 o
  -7   2  15       91.58       98.59     10.18 o
  -6   2  15       66.07       63.77     22.37 o
  -5   2  15      173.79      164.01     12.01 o
  -4   2  15      314.89      185.06     54.83 o
  -3   2  15      170.43      161.91      6.09 o
  -2   2  15       61.19       58.58      4.61 o
  -1   2  15      135.32      115.86      6.43 o
   0   2  15       61.29       53.90      7.78 o
   1   2  15       85.90       66.03     11.24 o
   2   2  15        3.19        7.55      2.39 o
   3   2  15       13.90       22.73      3.70 o
   4   2  15       23.14       16.40      3.66 o
   5   2  15        3.36       10.30      2.41 o
   6   2  15       18.13       12.21      5.76 o
 -11   3  15        5.03        7.54      3.67 o
 -10   3  15        0.03       -0.44      2.86 o
  -9   3  15        0.69       -1.44      2.74 o
  -8   3  15       10.52        5.42      1.69 o
  -7   3  15       13.02       10.02      2.61 o
  -6   3  15      226.50      206.36     12.62 o
  -5   3  15       27.91       19.64      3.16 o
  -4   3  15      136.20      130.01      9.28 o
  -3   3  15      411.42      432.22     12.48 o
  -2   3  15        0.60        2.35      2.54 o
  -1   3  15        3.36        2.10      0.95 o
   0   3  15       12.80       10.68      3.30 o
   1   3  15      118.45       97.50      8.57 o
   2   3  15       79.94       92.78     14.19 o
   3   3  15        1.02        7.21      8.31 o
   4   3  15       30.73       22.01      7.37 o
   5   3  15        0.02        6.31      2.13 o
   6   3  15       88.94      125.25     11.25 o
 -11   4  15        5.97       -0.41      5.98 o
 -10   4  15       22.70       21.98     10.07 o
  -9   4  15       35.12       35.74      5.40 o
  -8   4  15       43.81       48.26      6.14 o
  -7   4  15        0.19        2.81      1.42 o
  -6   4  15       28.19       20.84      3.55 o
  -5   4  15       21.77       18.46      3.91 o
  -4   4  15      192.00      166.76      5.73 o
  -3   4  15      176.30      156.80     11.06 o
  -2   4  15       33.59       20.19      2.48 o
  -1   4  15        0.05        3.84      1.73 o
   0   4  15      108.86      110.82      5.94 o
   1   4  15        0.72        2.39      1.14 o
   2   4  15      163.50      176.34     13.50 o
   3   4  15       15.45        6.04      2.14 o
   4   4  15       16.65       19.69      4.09 o
   5   4  15        2.70        4.67      2.96 o
   6   4  15        0.03        4.60      3.23 o
 -10   5  15       15.63       13.11      4.02 o
  -9   5  15       20.48       10.25      3.07 o
  -8   5  15        0.11        6.90      2.60 o
  -7   5  15      151.13      162.39     10.08 o
  -6   5  15        0.57        4.53      2.04 o
  -5   5  15      172.85      150.24     15.43 o
  -4   5  15       20.56       14.91      2.10 o
  -3   5  15      135.73      122.10     10.09 o
  -2   5  15      154.46      129.77      6.69 o
  -1   5  15        0.70        5.96      1.20 o
   0   5  15       18.75       14.27      2.40 o
   1   5  15        3.59        7.86      2.21 o
   2   5  15        9.96        5.80      1.55 o
   3   5  15        0.09        4.08      2.28 o
   4   5  15      105.63      118.95     11.72 o
   5   5  15        0.16        6.48      4.49 o
  -9   6  15        1.95       12.88      3.85 o
  -8   6  15        0.41        0.98      1.91 o
  -7   6  15       54.26       42.20      6.39 o
  -6   6  15        1.79        4.38      2.23 o
  -5   6  15       32.43       33.96      3.36 o
  -4   6  15       20.81       19.66      2.72 o
  -3   6  15       22.28       16.09      2.41 o
  -2   6  15       16.93       10.93      2.54 o
  -1   6  15      123.56      111.81      8.19 o
   0   6  15       31.31       33.04      2.95 o
   1   6  15       91.74       73.31      7.41 o
   2   6  15        7.50        6.55      5.46 o
   3   6  15       58.47       56.59      5.36 o
   4   6  15       29.76       32.18      4.79 o
  -8   7  15        0.67        4.12      2.89 o
  -7   7  15       50.36       37.30      5.40 o
  -6   7  15       16.99       17.92      3.76 o
  -5   7  15       19.63       18.60      4.42 o
  -4   7  15       72.04       49.62      5.30 o
  -3   7  15       38.41       33.52      4.81 o
  -2   7  15        5.69        5.77      2.00 o
  -1   7  15      125.94      148.44     11.07 o
   0   7  15        3.14        7.22      1.85 o
   1   7  15        7.72       10.79      1.99 o
   2   7  15        2.70        8.87      2.17 o
   3   7  15      151.84      166.82     19.38 o
  -7   8  15       24.09       14.14      4.89 o
  -6   8  15      152.65      165.49     15.54 o
  -5   8  15        8.70        7.90      2.37 o
  -4   8  15       11.18        6.29      1.74 o
  -3   8  15       84.08       79.35     11.73 o
  -2   8  15        0.04        2.55      2.23 o
  -1   8  15        3.84        3.31      1.65 o
   0   8  15       73.79       84.28     10.25 o
   1   8  15       31.88       16.83      4.31 o
   2   8  15       32.17       41.30      3.81 o
  -4   9  15       77.04       64.10      9.29 o
  -3   9  15       19.71       17.52      3.33 o
  -2   9  15       85.23       97.04     11.71 o
  -1   9  15       12.76       10.94      2.39 o
 -11   0  16        6.17       10.43      7.31 o
 -10   0  16       11.04        7.40      4.67 o
  -9   0  16      710.65      796.53     26.00 o
  -8   0  16     1376.30     1598.75    348.99 o
  -7   0  16        3.55        9.38      5.53 o
  -6   0  16      342.66      305.55     17.34 o
  -5   0  16      393.77      402.87     28.68 o
  -4   0  16      859.61      939.96     16.04 o
  -3   0  16      111.30      107.47      6.02 o
  -2   0  16       47.06       36.30      4.66 o
  -1   0  16     2262.66     2356.12     48.62 o
   0   0  16      111.14      119.25      6.97 o
   1   0  16      301.28      310.95     27.03 o
   2   0  16      126.75      113.88      9.65 o
   3   0  16      121.07      134.42     15.31 o
   4   0  16      124.92      132.43      8.34 o
   5   0  16      235.45      262.60     19.34 o
   6   0  16       57.62       73.10      6.91 o
 -11   1  16      139.52      143.59      8.30 o
 -10   1  16      197.44      229.46     12.69 o
  -9   1  16        0.10        8.68      2.80 o
  -8   1  16      183.23      177.36     10.65 o
  -7   1  16     1134.56     1133.19     96.70 o
  -6   1  16      202.17      187.30     17.56 o
  -5   1  16       15.80        8.63      3.47 o
  -4   1  16       45.18       33.41      3.52 o
  -3   1  16      783.28      801.31      9.68 o
  -2   1  16      704.03      749.90      6.98 o
  -1   1  16       94.42       83.02      5.31 o
   0   1  16      764.66      746.93      8.45 o
   1   1  16      418.87      444.95     16.15 o
   2   1  16        2.33        6.81      2.28 o
   3   1  16      374.10      389.32     20.58 o
   4   1  16        0.33        8.89      2.28 o
   5   1  16       72.93       74.53      6.97 o
   6   1  16      200.04      221.63     20.37 o
 -11   2  16        5.57        2.27      3.22 o
 -10   2  16      188.88      194.36     14.14 o
  -9   2  16      273.92      286.07     20.72 o
  -8   2  16       27.07       17.81      4.83 o
  -7   2  16       28.86       17.91      3.95 o
  -6   2  16       17.22       16.36      2.88 o
  -5   2  16       22.16       17.31      2.69 o
  -4   2  16        2.69        3.53      2.02 o
  -3   2  16       21.61       23.47      3.39 o
  -2   2  16      997.89     1055.27      7.44 o
  -1   2  16      324.94      326.04      9.23 o
   0   2  16       44.16       57.16      5.59 o
   1   2  16      181.93      193.25      9.17 o
   2   2  16        9.91       10.46      2.82 o
   3   2  16       50.55       50.30      5.19 o
   4   2  16       27.64       33.34      4.66 o
   5   2  16      376.78      460.02     21.31 o
   6   2  16        6.58       13.52      3.45 o
 -11   3  16      117.03      117.42     14.07 o
 -10   3  16       26.40       10.97      4.32 o
  -9   3  16        6.91       10.36      3.44 o
  -8   3  16      167.12      180.13     24.08 o
  -7   3  16      131.53      123.96     12.46 o
  -6   3  16       69.96       56.96      6.60 o
  -5   3  16      317.86      304.14     11.99 o
  -4   3  16      127.99      116.44      5.37 o
  -3   3  16      698.73      725.09     12.10 o
  -2   3  16      401.76      398.74      5.75 o
  -1   3  16       33.86       29.80      2.61 o
   0   3  16      385.95      425.49      9.06 o
   1   3  16        1.66        1.24      1.16 o
   2   3  16       67.09       47.64      8.24 o
   3   3  16       34.17       52.61      7.74 o
   4   3  16        0.01        7.47      2.12 o
   5   3  16       40.28       47.50      5.22 o
 -10   4  16      174.44      195.37     14.12 o
  -9   4  16      264.52      300.85     24.89 o
  -8   4  16      142.68      131.91     11.26 o
  -7   4  16      153.43      148.12     15.21 o
  -6   4  16      338.33      316.96     16.52 o
  -5   4  16        1.21        2.81      1.73 o
  -4   4  16      509.81      535.01     12.36 o
  -3   4  16       42.08       35.78      4.81 o
  -2   4  16      408.98      390.24      6.98 o
  -1   4  16     1166.21     1130.13     24.76 o
   0   4  16      137.67      144.81      9.02 o
   1   4  16        7.86        7.04      1.53 o
   2   4  16      106.60      102.01      8.70 o
   3   4  16       30.46       33.08      4.52 o
   4   4  16      131.78      122.15      8.08 o
   5   4  16      110.82      140.97     14.28 o
 -10   5  16       71.25       70.63      7.63 o
  -9   5  16       12.71       12.41      4.02 o
  -8   5  16      208.29      226.38     18.50 o
  -7   5  16       50.53       51.39      5.14 o
  -6   5  16       58.53       70.51      8.56 o
  -5   5  16        2.60        3.81      2.68 o
  -4   5  16       62.51       58.92      5.05 o
  -3   5  16      223.76      184.10      8.61 o
  -2   5  16      469.78      416.36     27.29 o
  -1   5  16       14.97       15.78      3.40 o
   0   5  16       34.22       27.16      2.58 o
   1   5  16       13.48        8.63      1.46 o
   2   5  16        4.63        8.17      1.82 o
   3   5  16       45.30       41.79      5.43 o
   4   5  16      147.43      149.70      9.40 o
  -9   6  16      238.26      269.30     32.55 o
  -8   6  16        4.38        7.36      3.58 o
  -7   6  16       15.20       12.50      2.79 o
  -6   6  16       31.74       29.82      3.95 o
  -5   6  16       11.90        5.70      1.29 o
  -4   6  16      105.22       84.48     10.04 o
  -3   6  16        9.60        6.30      1.59 o
  -2   6  16      380.83      398.09      7.57 o
  -1   6  16      197.14      194.95      7.37 o
   0   6  16       74.71       72.75      7.10 o
   1   6  16       71.21       65.16      5.29 o
   2   6  16       34.41       22.97      2.65 o
   3   6  16        7.42        9.42      2.34 o
  -8   7  16      135.82      174.05     20.60 o
  -7   7  16       42.13       43.29      5.27 o
  -6   7  16        5.45        6.21      3.31 o
  -5   7  16       14.89        4.63      2.52 o
  -4   7  16       53.03       50.97      6.26 o
  -3   7  16      143.07      123.42     16.85 o
  -2   7  16       20.64       16.45      1.96 o
  -1   7  16        4.49        5.29      1.58 o
   0   7  16       94.99       72.22      6.89 o
   1   7  16      156.13      163.91     15.15 o
   2   7  16        2.64        6.69      4.96 o
  -6   8  16       14.75       23.15      4.56 o
  -5   8  16        5.23        3.88      1.93 o
  -4   8  16       31.53       18.16      3.16 o
  -3   8  16        4.55        4.58      1.67 o
  -2   8  16       48.19       42.31      4.43 o
  -1   8  16      171.12      187.37     11.51 o
   0   8  16       17.81       13.20      2.93 o
 -11   1  17       89.09       69.30      9.89 o
 -10   1  17       39.33       54.10      7.58 o
  -9   1  17      308.25      335.03      9.32 o
  -8   1  17       62.70       61.43      7.55 o
  -7   1  17      126.51      124.52     12.93 o
  -6   1  17      378.00      370.59     28.47 o
  -5   1  17       99.32       91.82      9.36 o
  -4   1  17        2.58        6.63      1.71 o
  -3   1  17        0.85        6.35      1.25 o
  -2   1  17      179.66      193.47      7.06 o
  -1   1  17        6.54       14.73      2.38 o
   0   1  17        7.37        6.48      2.09 o
   1   1  17        2.99        8.45      1.99 o
   2   1  17      141.43      154.95      8.09 o
   3   1  17       50.74       55.83      5.12 o
   4   1  17       22.00       23.23      3.18 o
   5   1  17        7.24       17.63      3.28 o
 -10   2  17      137.59      133.25      9.82 o
  -9   2  17        0.02        5.27      2.36 o
  -8   2  17       88.63       91.26      8.92 o
  -7   2  17       47.23       37.09      8.08 o
  -6   2  17       47.44       49.95      5.54 o
  -5   2  17       30.10       31.26      3.93 o
  -4   2  17       11.41        5.49      1.78 o
  -3   2  17       34.33       44.85      4.14 o
  -2   2  17       11.85       13.68      1.65 o
  -1   2  17       30.38       19.78      2.39 o
   0   2  17       24.67       25.41      3.02 o
   1   2  17       45.46       43.95      5.20 o
   2   2  17       20.02       26.95      4.06 o
   3   2  17      220.98      255.07     12.24 o
   4   2  17      168.80      187.70     12.52 o
   5   2  17       31.73       39.59      4.18 o
 -10   3  17       29.41       29.03      7.72 o
  -9   3  17       19.55       27.15      4.80 o
  -8   3  17        5.95        3.94      1.74 o
  -7   3  17       49.36       26.61      7.02 o
  -6   3  17        0.46        4.07      3.55 o
  -5   3  17       13.30       17.76      3.35 o
  -4   3  17        0.11        3.92      1.69 o
  -3   3  17      259.80      273.31     10.14 o
  -2   3  17        0.11        1.21      2.58 o
  -1   3  17       12.05       10.46      1.76 o
   0   3  17       30.97       43.03      4.17 o
   1   3  17       58.65       69.73      8.18 o
   2   3  17        0.04        6.41      2.55 o
   3   3  17        3.95        5.57      3.40 o
   4   3  17       24.26       31.54      6.71 o
 -10   4  17       25.65       32.32      4.43 o
  -9   4  17       14.98       12.54      3.93 o
  -8   4  17       16.58       11.72      1.94 o
  -7   4  17        9.55       10.25      2.65 o
  -6   4  17       97.83       72.20      8.12 o
  -5   4  17       13.71       13.14      2.72 o
  -4   4  17      186.19      192.97      8.74 o
  -3   4  17       62.72       47.30      4.38 o
  -2   4  17        0.73        3.21      2.13 o
  -1   4  17       13.08       12.99      2.19 o
   0   4  17       32.92       27.37      3.21 o
   1   4  17       98.53      101.52      8.32 o
   2   4  17       24.89       17.19      3.35 o
   3   4  17       50.76       59.65      7.53 o
   4   4  17        1.91        4.83      4.48 o
  -9   5  17       26.27       30.55      7.60 o
  -8   5  17        4.87        6.90      4.81 o
  -7   5  17       42.75       46.55      6.01 o
  -6   5  17       65.05       50.68      4.30 o
  -5   5  17       10.51        7.49      2.13 o
  -4   5  17       10.71       10.09      2.26 o
  -3   5  17       45.69       37.44     10.54 o
  -2   5  17      213.12      197.10      9.60 o
  -1   5  17       52.52       31.70      4.02 o
   0   5  17       56.52       51.23      7.50 o
   1   5  17       12.27        5.74      2.21 o
   2   5  17       33.36       32.50      4.29 o
   3   5  17        3.34        9.52      2.82 o
  -8   6  17       51.50       63.48     11.74 o
  -7   6  17       12.06        7.75      3.19 o
  -6   6  17       65.81       45.46      7.77 o
  -5   6  17        2.21        5.67      3.20 o
  -4   6  17       20.04        8.77      2.35 o
  -3   6  17       42.17       35.30      4.02 o
  -2   6  17       19.78       12.29      2.12 o
  -1   6  17       45.85       39.12      5.56 o
   0   6  17        0.27        2.43      2.25 o
   1   6  17        6.39        6.20      3.64 o
   2   6  17       28.09       20.96      5.13 o
  -7   7  17        2.58       12.70      3.43 o
  -6   7  17       27.82       22.64      4.30 o
  -5   7  17        7.75        3.51      1.49 o
  -4   7  17       43.00       34.96      5.49 o
  -3   7  17        4.25        7.23      2.40 o
  -2   7  17       64.91       68.59      9.42 o
  -1   7  17        2.32        7.24      2.38 o
   0   7  17       46.02       42.21      6.64 o
   1   7  17        3.72        1.85      2.42 o
  -4   8  17        6.28        3.86      3.50 o
  -3   8  17       56.13       64.53     16.42 o
  -2   8  17        7.54        6.10      2.74 o
 -10   0  18       36.66       35.30     17.20 o
  -9   0  18        1.11        7.23      4.78 o
  -8   0  18      175.20      173.90     16.82 o
  -7   0  18       41.54       48.04      8.38 o
  -6   0  18      245.66      212.23     44.20 o
  -5   0  18       70.58       52.84     11.43 o
  -4   0  18       61.22       51.18      6.77 o
  -3   0  18       56.11       58.15      6.03 o
  -2   0  18      279.14      308.73     20.42 o
  -1   0  18       28.03        9.82      3.08 o
   0   0  18       37.07       29.92      5.28 o
   1   0  18       23.91       14.26     11.34 o
   2   0  18        0.11        5.46      8.66 o
   3   0  18       91.02      121.90     10.32 o
   4   0  18       48.91       53.48     11.56 o
 -10   1  18        0.76        2.20      6.93 o
  -9   1  18        0.86       10.13      2.97 o
  -8   1  18        0.19        0.65      1.91 o
  -7   1  18       43.37       38.51      5.34 o
  -6   1  18      246.25      223.04     25.53 o
  -5   1  18       31.59       25.65      6.00 o
  -4   1  18      370.54      373.02     14.06 o
  -3   1  18      176.96      163.58      6.99 o
  -2   1  18      125.31      129.72      6.33 o
  -1   1  18      267.83      281.21      9.73 o
   0   1  18       23.77       27.56      2.78 o
   1   1  18        8.29       10.42      2.88 o
   2   1  18      137.99      159.79      6.52 o
   3   1  18        2.89        6.14      5.46 o
   4   1  18      424.86      447.73     21.32 o
 -10   2  18       73.18       71.34      8.84 o
  -9   2  18        4.92        9.60      3.85 o
  -8   2  18       50.96       52.74      5.78 o
  -7   2  18      180.75      157.78     22.97 o
  -6   2  18      135.19      124.05     11.64 o
  -5   2  18      490.60      529.71     13.05 o
  -4   2  18        0.28        3.02      1.13 o
  -3   2  18      982.85     1068.84     15.09 o
  -2   2  18      253.62      244.66      8.14 o
  -1   2  18        5.31        4.27      1.04 o
   0   2  18      184.87      194.08      9.33 o
   1   2  18       68.18       88.99      7.75 o
   2   2  18      310.97      312.08     17.06 o
   3   2  18       18.16       20.00      3.64 o
   4   2  18       11.89       15.91      3.93 o
  -9   3  18      303.80      322.77     14.29 o
  -8   3  18       13.56        6.45      3.43 o
  -7   3  18      111.37      114.68     10.98 o
  -6   3  18       91.00       99.30      9.51 o
  -5   3  18       35.33       41.36      5.42 o
  -4   3  18      949.44     1090.95     33.41 o
  -3   3  18       15.93        9.22      2.26 o
  -2   3  18      198.73      170.01     10.97 o
  -1   3  18      215.48      230.92     12.42 o
   0   3  18        6.45        7.54      2.51 o
   1   3  18       44.43       39.87      5.06 o
   2   3  18        4.04        9.43      2.52 o
   3   3  18       11.41       17.40      5.79 o
  -9   4  18        3.65        6.38      2.98 o
  -8   4  18      155.27      181.33     19.61 o
  -7   4  18       87.19       70.57      7.22 o
  -6   4  18       43.42       50.30      5.25 o
  -5   4  18      203.87      203.31     23.91 o
  -4   4  18        7.10        5.03      4.19 o
  -3   4  18      346.09      352.06     15.15 o
  -2   4  18      280.37      302.77     18.36 o
  -1   4  18       15.68       19.36      3.04 o
   0   4  18      275.85      285.97     11.70 o
   1   4  18      118.44      112.85      8.27 o
   2   4  18       53.74       51.82      6.05 o
   3   4  18      166.24      167.39     16.29 o
  -8   5  18       18.38       23.05      3.68 o
  -7   5  18      136.48      142.44     10.94 o
  -6   5  18        3.49        3.25      1.58 o
  -5   5  18      393.40      406.46     26.28 o
  -4   5  18      145.55      149.60     18.07 o
  -3   5  18        6.68        6.86      2.53 o
  -2   5  18      141.05      144.94     10.07 o
  -1   5  18      173.43      166.80     10.71 o
   0   5  18        3.24       10.89      1.79 o
   1   5  18       31.65       34.13      6.95 o
   2   5  18       72.01       73.68      8.48 o
  -7   6  18        1.26        1.27      1.60 o
  -6   6  18      141.73      157.94     18.65 o
  -5   6  18       59.37       66.41     11.82 o
  -4   6  18       27.15       15.55      3.87 o
  -3   6  18      207.49      215.08     15.65 o
  -2   6  18       42.69       40.54      6.40 o
  -1   6  18       13.55        7.49      2.56 o
   0   6  18       51.56       56.50      8.04 o
   1   6  18      106.57      111.69     13.85 o
  -5   7  18        6.72       11.02      3.40 o
  -4   7  18      236.30      276.97     25.17 o
  -3   7  18       54.97       61.73      7.50 o
  -2   7  18       11.43       10.37      2.73 o
  -1   7  18      173.05      194.81     19.73 o
  -9   1  19        2.76        7.44      3.18 o
  -8   1  19        9.76        9.67      3.02 o
  -7   1  19       20.88       17.86      3.66 o
  -6   1  19        0.43        0.78      1.31 o
  -5   1  19        0.22        1.84      1.75 o
  -4   1  19       28.38       21.37      3.29 o
  -3   1  19       71.21       51.04      4.29 o
  -2   1  19       12.11       12.13      2.25 o
  -1   1  19       34.07       30.72      2.60 o
   0   1  19        4.18       11.81      2.67 o
   1   1  19       42.76       45.41      5.15 o
   2   1  19        0.90        4.77      2.18 o
   3   1  19       98.38      104.00      8.98 o
  -9   2  19        0.08        7.31      3.67 o
  -8   2  19       13.58       13.19      3.22 o
  -7   2  19        0.00        7.26      3.96 o
  -6   2  19        0.39        2.25      1.42 o
  -5   2  19        0.58        6.32      2.56 o
  -4   2  19       26.69       18.35      2.73 o
  -3   2  19      120.94      102.21      8.28 o
  -2   2  19       44.46       45.89      3.82 o
  -1   2  19        0.08        5.44      1.21 o
   0   2  19       31.12       37.58      4.74 o
   1   2  19      110.63      109.87      7.86 o
   2   2  19        0.00        4.27      2.45 o
   3   2  19        6.00        9.03      6.24 o
  -9   3  19        2.80        6.77      2.72 o
  -8   3  19       73.12       70.13      8.60 o
  -7   3  19        0.01       -1.49      1.64 o
  -6   3  19       14.91        7.45      3.71 o
  -5   3  19      106.78       96.43      7.55 o
  -4   3  19        4.11        6.02      2.20 o
  -3   3  19       66.86       61.27      4.94 o
  -2   3  19        6.02        4.11      0.97 o
  -1   3  19       76.78       81.64      5.85 o
   0   3  19       41.32       35.61      4.17 o
   1   3  19        4.45       13.92      3.42 o
   2   3  19        0.89        5.58      2.93 o
  -8   4  19        0.04        4.03      2.97 o
  -7   4  19       13.76       16.32      3.04 o
  -6   4  19       54.91       39.30      8.73 o
  -5   4  19       11.83       13.16      2.27 o
  -4   4  19        0.02        2.29      1.68 o
  -3   4  19       91.13       88.86      9.83 o
  -2   4  19       16.58       11.06      1.52 o
  -1   4  19        5.11        6.88      1.42 o
   0   4  19       66.14       65.70      7.01 o
   1   4  19        4.81       11.27      6.63 o
   2   4  19        9.53       12.04      2.86 o
  -7   5  19       40.49       29.26      6.85 o
  -6   5  19       19.94       20.19      3.31 o
  -5   5  19        0.02        5.13      2.43 o
  -4   5  19        7.08       12.50      3.12 o
  -3   5  19       50.77       45.10      5.47 o
  -2   5  19       81.42       84.09      9.05 o
  -1   5  19       20.58       15.41      3.49 o
   0   5  19        5.48       12.81      4.11 o
   1   5  19       40.06       36.37      4.01 o
  -5   6  19        0.63        9.50      2.60 o
  -4   6  19       24.83       34.95      7.19 o
  -3   6  19       23.46       24.74      5.40 o
  -2   6  19        4.98        9.92      3.22 o
  -1   6  19      141.24      160.36     15.02 o
  -9   0  20      406.60      429.75     60.27 o
  -8   0  20       93.97       93.31     14.87 o
  -7   0  20      163.53      173.65     19.86 o
  -6   0  20       21.59       28.45      6.28 o
  -5   0  20      116.98      128.76      7.12 o
  -4   0  20      283.28      326.54     42.57 o
  -3   0  20       39.85       37.32      6.48 o
  -2   0  20       11.72        6.93      2.29 o
  -1   0  20      386.25      412.25     24.21 o
   0   0  20       63.67       69.28      8.77 o
   1   0  20        3.58       17.68      4.14 o
   2   0  20       68.84       99.64     12.30 o
  -9   1  20       99.37      107.45     12.55 o
  -8   1  20      230.75      230.23     15.60 o
  -7   1  20       26.29       17.58      3.32 o
  -6   1  20       86.56       71.60     12.38 o
  -5   1  20       13.33       11.87      2.80 o
  -4   1  20       49.28       44.89      4.72 o
  -3   1  20      256.16      239.30     10.70 o
  -2   1  20       73.90       68.56      4.49 o
  -1   1  20        0.35        4.20      1.17 o
   0   1  20       62.19       62.22      5.57 o
   1   1  20      121.84      134.44      7.17 o
   2   1  20        8.74        7.54      2.76 o
  -8   2  20        0.87        1.69      2.95 o
  -7   2  20      118.34      126.99     11.80 o
  -6   2  20       47.01       37.41      6.14 o
  -5   2  20      153.65      159.97      9.94 o
  -4   2  20      152.77      122.69      9.64 o
  -3   2  20       17.20       23.79      2.69 o
  -2   2  20      317.19      351.78     14.52 o
  -1   2  20      166.51      184.10     10.04 o
   0   2  20       72.69       81.67      8.06 o
   1   2  20      159.32      182.91     15.27 o
  -8   3  20      181.63      206.44     24.21 o
  -7   3  20       76.93       68.20      6.52 o
  -6   3  20        1.15        4.31      1.85 o
  -5   3  20      209.10      209.45     20.09 o
  -4   3  20       11.70       13.32      3.46 o
  -3   3  20      234.79      241.34     12.98 o
  -2   3  20      142.68      125.06     12.60 o
  -1   3  20        7.42       11.50      2.61 o
   0   3  20      104.05      111.31     13.33 o
   1   3  20        0.51        6.16      4.68 o
  -7   4  20      161.78      137.86     15.25 o
  -6   4  20      212.83      187.66     20.13 o
  -5   4  20        2.57        5.19      2.23 o
  -4   4  20       37.05       23.63      8.67 o
  -3   4  20       16.82        7.52      4.99 o
  -2   4  20        8.60        5.44      1.67 o
  -1   4  20        9.84        5.25      2.16 o
   0   4  20        0.77        1.89      1.95 o
  -5   5  20       87.88      108.67     12.93 o
  -4   5  20       48.33       36.27      6.37 o
  -3   5  20      134.33      109.70      7.60 o
  -2   5  20       77.20       89.37      9.56 o
  -1   5  20        4.22        3.60      3.39 o
  -7   1  21        5.75        5.99      3.12 o
  -6   1  21        5.17        4.42      1.89 o
  -5   1  21        0.07        2.16      1.30 o
  -4   1  21       12.78       10.26      1.89 o
  -3   1  21        0.40        6.54      1.74 o
  -2   1  21       67.46       67.95      5.30 o
  -1   1  21        0.01        9.58      2.26 o
   0   1  21        2.34        9.17      2.42 o
  -7   2  21        0.80        2.60      1.62 o
  -6   2  21        7.72        6.03      2.14 o
  -5   2  21       51.51       32.63      5.00 o
  -4   2  21       53.69       34.96      5.18 o
  -3   2  21        0.00        7.48      3.46 o
  -2   2  21        8.94       12.31      3.73 o
  -1   2  21       30.66       27.34      5.30 o
   0   2  21       14.56        9.99      2.87 o
  -6   3  21       14.24       12.32      2.51 o
  -5   3  21       20.05       11.52      4.83 o
  -4   3  21       54.24       42.88      8.37 o
  -3   3  21       10.06        9.52      3.19 o
  -2   3  21       33.36       33.95      5.70 o
  -1   3  21       61.60       48.91      5.08 o
  -5   4  21        7.14        2.70      2.59 o
  -4   4  21       38.86       24.81      7.17 o
  -3   4  21       26.35       12.69      3.02 o
  -5   0  22       27.20       27.80      6.39 o
  -4   0  22       60.93       45.50      6.16 o
  -3   0  22       21.27       18.41      3.94 o
  -2   0  22       52.23       57.04      5.17 o
  -5   1  22        6.32        4.56      1.92 o
  -4   1  22        3.42        3.62      1.60 o
  -3   1  22       13.74       18.40      2.91 o
  -2   1  22       14.58       11.21      1.83 o
  -4   2  22        2.52        3.51      1.63 o
  -3   2  22       58.24       40.38      3.22 o
 
